# Supplementary material for: HLA-G genetic diversity and evolutive aspects in worldwide populations
Source: Sci Rep. 2021 Nov 29;11:23070. doi: 10.1038/s41598-021-02106-4 (PMC8629979; doi:10.1038/s41598-021-02106-4)
Supplement: Supplementary file 2 — Supplementary Table S2. [file 41598_2021_2106_MOESM2_ESM.xlsx]

## Sheet: Sheet1
Table S2: List of HLA-G variable sites on 4640 individuals from 88 worldwide population samples
SNPid	Region	HLA-G position	Chr6 position	Reference allele	Ref allele frequency	Alternative allele	Alt allele frequency	Alternative allele	Alt allele frequency
rs1257436617	Promoter	-4328	29823517	A	0.999892	G	0.000107712
.	Promoter	-4323	29823522	AAGATAAGC	0.999246	A	0.000753985
.	Promoter	-4321	29823524	G	0.999138	*	0.000753985	A	0.000107712
rs753572072	Promoter	-4294	29823551	A	0.999569	C	0.000430849
rs528546546	Promoter	-4284	29823561	A	0.999569	G	0.000430849
rs528033862	Promoter	-4253	29823592	A	0.999892	T	0.000107712
.	Promoter	-4224	29823621	C	0.999892	T	0.000107712
rs143052133	Promoter	-4190	29823655	G	0.999785	A	0.000215424
rs72838212	Promoter	-4170	29823675	A	0.804179	G	0.195821
rs550317680	Promoter	-4169	29823676	A	0.999892	C	0.000107712
rs73414081	Promoter	-4165	29823680	T	0.974364	C	0.0256355
rs1610680	Promoter	-4129	29823716	G	0.46327	A	0.53673
rs555649100	Promoter	-4101	29823744	T	0.999785	C	0.000215424
rs952469901	Promoter	-4090	29823755	T	0.999892	A	0.000107712
rs1611158	Promoter	-4080	29823765	A	0.738906	G	0.261094
rs534953911	Promoter	-4067	29823778	T	0.999461	C	0.000215424	G	0.000323137
rs577605074	Promoter	-4064	29823781	C	0.999892	T	0.000107712
rs1611159	Promoter	-4061	29823784	A	0.742676	C	0.257217	*	0.000107712
rs915072570	Promoter	-4040	29823805	C	0.999785	A	0.000107712	G	0.000107712
rs556647393	Promoter	-4009	29823836	G	0.999892	T	0.000107712
.	Promoter	-3975	29823870	C	0.999785	T	0.000215424
rs573354340	Promoter	-3942	29823903	G	0.999892	A	0.000107712
rs542310056	Promoter	-3914	29823931	T	0.999677	C	0.000323137
rs1611160	Promoter	-3886	29823959	C	0.463055	T	0.536945
rs527863590	Promoter	-3876	29823969	C	0.999892	T	0.000107712
rs528000908	Promoter	-3858	29823987	C	0.999354	CT	0.000646273
rs111370787	Promoter	-3852	29823993	C	0.98115	T	0.0188496
rs140232731	Promoter	-3813	29824032	C	0.887872	A	0.112128
rs1015391536	Promoter	-3807	29824038	C	0.999892	T	0.000107712
rs533376455	Promoter	-3806	29824039	C	0.999785	T	0.000215424
rs1611161	Promoter	-3763	29824082	AT	0.658875	A	0.341125
rs550154852	Promoter	-3717	29824128	C	0.999354	T	0.000646273
rs570065808	Promoter	-3700	29824145	C	0.999892	T	0.000107712
rs190785887	Promoter	-3697	29824148	C	0.999246	G	0.000753985
rs1611162	Promoter	-3677	29824168	T	0.738906	C	0.261094
rs565895822	Promoter	-3661	29824184	T	0.999892	C	0.000107712
rs72838213	Promoter	-3643	29824202	C	0.805579	T	0.194421
rs114588158	Promoter	-3630	29824215	C	0.920185	T	0.0798147
rs1611163	Promoter	-3614	29824231	C	0.654675	T	0.345325
rs1611164	Promoter	-3611	29824234	T	0.405752	C	0.594248
rs9501416	Promoter	-3610	29824235	G	0.945821	A	0.0541792
rs573290998	Promoter	-3607	29824238	T	0.999569	C	0.000430849
rs138078847	Promoter	-3591	29824254	C	0.996661	T	0.00333908
rs766632167	Promoter	-3584	29824261	A	0.999677	G	0.000323137
rs9501417	Promoter	-3557	29824288	A	0.946252	C	0.0537484
rs57146053	Promoter	-3540	29824305	G	0.940974	A	0.0590263
rs181937768	Promoter	-3532	29824313	C	0.996553	T	0.00344679
rs1611165	Promoter	-3508	29824337	T	0.402305	C	0.597695
rs186990761	Promoter	-3504	29824341	C	0.999677	T	0.000323137
rs988682077	Promoter	-3450	29824395	TTCTC	0.999785	T	0.000215424
rs111243268	Promoter	-3425	29824420	T	0.990737	C	0.00926325
.	Promoter	-3397	29824448	C	0.999892	A	0.000107712
rs142986671	Promoter	-3389	29824456	G	0.986105	A	0.0138949
rs761538169	Promoter	-3371	29824474	T	0.999461	C	0.000538561
rs1611166	Promoter	-3353	29824492	C	0.658983	T	0.341017
rs1026475387	Promoter	-3305	29824540	G	0.999892	A	0.000107712
rs1611167	Promoter	-3288	29824557	C	0.658875	T	0.341125
rs2743926	Promoter	-3287	29824558	A	0.0755062	G	0.924494
rs1611168	Promoter	-3279	29824566	C	0.658875	T	0.341125
rs1611169	Promoter	-3278	29824567	T	0.40209	C	0.59791
rs189890070	Promoter	-3275	29824570	C	0.999892	T	0.000107712
rs1418252428	Promoter	-3256	29824589	C	0.999892	T	0.000107712
rs959980103	Promoter	-3238	29824607	A	0.999892	T	0.000107712
rs571416870	Promoter	-3223	29824622	C	0.999785	G	0.000215424
rs368020460	Promoter	-3184	29824661	C	0.9986	T	0.00140026
rs62391962	Promoter	-3180	29824665	C	0.921155	T	0.0788453
rs9258489	Promoter	-3178	29824667	T	0.98115	C	0.0188496
rs535815394	Promoter	-3176	29824669	G	0.998923	A	0.00107712
rs62391963	Promoter	-3152	29824693	G	0.92137	C	0.0786299
rs758647860	Promoter	-3144	29824701	T	0.999892	A	0.000107712
rs2735024	Promoter	-3134	29824711	T	0.659199	C	0.340801
rs1257337819	Promoter	-3131	29824714	T	0.999892	C	0.000107712
.	Promoter	-3117	29824728	G	0.999892	A	0.000107712
rs886584199	Promoter	-3085	29824760	A	0.999785	G	0.000215424
rs538726600	Promoter	-3063	29824782	G	0.999892	A	0.000107712
rs2249571	Promoter	-3047	29824798	A	0.486213	G	0.513787
rs3882582	Promoter	-2987	29824858	T	0.829061	C	0.170939
rs3882583	Promoter	-2986	29824859	G	0.829061	A	0.170939
rs143803404	Promoter	-2951	29824894	C	0.999892	G	0.000107712
rs181333536	Promoter	-2933	29824912	C	0.996015	T	0.00398535
rs2394696	Promoter	-2930	29824915	C	0.804718	T	0.195282
rs199541779	Promoter	-2912	29824933	T	0.999892	C	0.000107712
rs923236101	Promoter	-2843	29825002	A	0.999785	AT	0.000215424
rs139781125	Promoter	-2819	29825026	C	0.999785	T	0.000215424
rs1233336	Promoter	-2726	29825119	A	0.957454	C	0.0425463
rs377069494	Promoter	-2721	29825124	G	0.999461	A	0.000538561
rs145476518	Promoter	-2686	29825159	T	0.999785	C	0.000215424
rs1632951	Promoter	-2664	29825181	T	0.463055	G	0.536945
rs542428384	Promoter	-2635	29825210	T	0.999461	C	0.000538561
rs1632950	Promoter	-2626	29825219	C	0.658875	T	0.341125
rs1736942	Promoter	-2601	29825244	A	0.742891	G	0.257109
.	Promoter	-2587	29825258	C	0.999892	G	0.000107712
rs558600852	Promoter	-2560	29825285	G	0.999785	T	0.000215424
rs571891839	Promoter	-2522	29825323	C	0.999785	T	0.000215424
rs185842304	Promoter	-2517	29825328	C	0.999785	T	0.000215424
rs190164389	Promoter	-2462	29825383	T	0.999031	C	0.000861698	*	0.000107712
rs150426937	Promoter	-2460	29825385	A	0.939035	G	0.0609651
rs1243918182	Promoter	-2451	29825394	A	0.999892	G	0.000107712
rs543301808	Promoter	-2446	29825399	A	0.999892	T	0.000107712
.	Promoter	-2419	29825426	C	0.999892	G	0.000107712
rs114251653	Promoter	-2398	29825447	C	0.939035	T	0.0609651
.	Promoter	-2379	29825466	G	0.999785	T	0.000215424
rs565008020	Promoter	-2346	29825499	C	0.999785	T	0.000215424
.	Promoter	-2328	29825517	G	0.999892	T	0.000107712
rs9278332	Promoter	-2313	29825532	TA	0.981258	T	0.0187419
rs1736941	Promoter	-2312	29825533	A	0.466286	G	0.514972	*	0.0187419
rs543960498	Promoter	-2298	29825547	A	0.999892	T	0.000107712
.	Promoter	-2294	29825551	T	0.999892	C	0.000107712
.	Promoter	-2269	29825576	G	0.999892	A	0.000107712
rs560849637	Promoter	-2261	29825584	G	0.999785	C	0.000215424
rs1736940	Promoter	-2260	29825585	G	0.405321	A	0.594679
rs72838218	Promoter	-2257	29825588	G	0.812473	A	0.187527
rs1736939	Promoter	-2237	29825608	G	0.650366	A	0.349634
rs142798055	Promoter	-2218	29825627	CTCT	0.834123	C	0.165877
.	Promoter	-2212	29825633	A	0.999569	G	0.000430849
.	Promoter	-2172	29825673	T	0.999785	A	0.000215424
rs9461563	Promoter	-2162	29825683	T	0.939143	C	0.0608574
rs373926705	Promoter	-2149	29825696	C	0.999354	G	0.000646273
rs146027593	Promoter	-2119	29825726	T	0.996122	C	0.00387764
rs557634203	Promoter	-2080	29825765	T	0.999892	A	0.000107712
rs1233335	Promoter	-2041	29825804	C	0.957454	G	0.0425463
rs1736938	Promoter	-2032	29825813	A	0.466286	G	0.533606	T	0.000107712
rs138910665	Promoter	-2014	29825831	G	0.999892	A	0.000107712
rs72492280	Promoter	-2012	29825833	G	0.804179	A	0.195821
rs9258492	Promoter	-1992	29825853	T	0.981797	G	0.0182034
rs182479069	Promoter	-1972	29825873	C	0.999246	T	0.000753985
.	Promoter	-1970	29825875	G	0.999892	A	0.000107712
rs185920809	Promoter	-1925	29825920	T	0.999892	C	0.000107712
rs547585497	Promoter	-1922	29825923	T	0.999892	G	0.000107712
rs1632949	Promoter	-1898	29825947	T	0.658983	C	0.341017
rs544293020	Promoter	-1861	29825984	C	0.999892	T	0.000107712
rs150381639	Promoter	-1853	29825992	C	0.996338	G	0.00366221
rs529879422	Promoter	-1837	29826008	A	0.999892	T	0.000107712
rs1736937	Promoter	-1746	29826099	C	0.659091	A	0.340909
.	Promoter	-1700	29826145	C	0.999892	A	0.000107712
rs138915780	Promoter	-1680	29826165	T	0.996661	G	0.00333908
rs192306068	Promoter	-1675	29826170	C	0.999354	T	0.000646273
rs1322770248	Promoter	-1673	29826172	G	0.999461	A	0.000538561
rs554652774	Promoter	-1667	29826178	T	0.999892	C	0.000107712
rs114712708	Promoter	-1640	29826205	T	0.99763	C	0.00236967
rs142134285	Promoter	-1614	29826231	C	0.987721	T	0.0122792
.	Promoter	-1588	29826257	CT	0.999569	CTT	0.000430849
rs1632948	Promoter	-1573	29826272	T	0.40209	C	0.59791
.	Promoter	-1525	29826320	T	0.999785	C	0.000215424
rs114252012	Promoter	-1476	29826369	C	0.990952	A	0.00904782
rs183734446	Promoter	-1467	29826378	C	0.999892	T	0.000107712
rs536827279	Promoter	-1457	29826388	T	0.999785	G	0.000215424
rs978018398	Promoter	-1410	29826435	C	0.999569	T	0.000430849
rs527969449	Promoter	-1406	29826439	AGT	0.997415	A	0.00258509
rs1281043275	Promoter	-1394	29826451	G	0.999892	C	0.000107712
rs113076482	Promoter	-1377	29826468	T	0.995476	G	0.00452391
rs745500457	Promoter	-1370	29826475	T	0.999569	C	0.000430849
.	Promoter	-1340	29826505	C	0.999892	G	0.000107712
rs112835540	Promoter	-1310	29826535	C	0.999246	T	0.000753985
rs1736936	Promoter	-1305	29826540	G	0.466286	A	0.533714
rs558572524	Promoter	-1286	29826559	G	0.999785	T	0.000215424
.	Promoter	-1262	29826583	C	0.999892	T	0.000107712
rs994883956	Promoter	-1243	29826602	G	0.999892	A	0.000107712
rs1736935	Promoter	-1179	29826666	A	0.402305	G	0.597695
rs3823321	Promoter	-1155	29826690	G	0.803748	A	0.196144	T	0.000107712
rs750652210	Promoter	-1151	29826694	T	0.999569	C	0.000430849
rs1736934	Promoter	-1140	29826705	A	0.659306	T	0.340694
rs17875389	Promoter	-1138	29826707	A	0.939143	G	0.0608574
rs540383368	Promoter	-1134	29826711	C	0.999785	T	0.000215424
rs3115630	Promoter	-1121	29826724	T	0.0275743	C	0.972426
rs146374870	Promoter	-1098	29826747	G	0.99483	A	0.00517019
.	Promoter	-1087	29826758	T	0.999785	G	0.000215424
rs192232623	Promoter	-1073	29826772	G	0.999785	T	0.000215424
.	Promoter	-995	29826850	CAT	0.999785	C	0.000215424
rs562500258	Promoter	-990	29826855	G	0.999785	A	0.000215424
.	Promoter	-981	29826864	C	0.999892	T	0.000107712
rs1632947	Promoter	-964	29826881	G	0.463055	A	0.536945
rs370338057	Promoter	-922	29826923	C	0.998384	A	0.00161568
.	Promoter	-878	29826967	A	0.999892	G	0.000107712
rs561785661	Promoter	-866	29826979	A	0.999892	T	0.000107712
rs867821252	Promoter	-828	29827017	C	0.999892	T	0.000107712
rs182801644	Promoter	-810	29827035	C	0.997523	T	0.00247738
.	Promoter	-783	29827062	C	0.999892	T	0.000107712
rs547123392	Promoter	-779	29827066	C	0.999461	T	0.000538561
rs1632946	Promoter	-762	29827083	C	0.463055	T	0.536945
rs538982928	Promoter	-759	29827086	T	0.999892	C	0.000107712
rs115528044	Promoter	-755	29827090	G	0.999785	A	0.000215424
rs1233334	Promoter	-725	29827120	G	0.0755062	T	0.0608574	C	0.863636
rs2249863	Promoter	-716	29827129	T	0.462193	G	0.537807
rs2735022	Promoter	-689	29827156	A	0.462085	G	0.537915
rs35674592	Promoter	-666	29827179	G	0.462193	T	0.537807
rs17875391	Promoter	-646	29827199	A	0.97221	G	0.0277897
rs1632944	Promoter	-633	29827212	G	0.462301	A	0.537699
.	Promoter	-623	29827222	C	0.999892	T	0.000107712
.	Promoter	-552	29827293	G	0.999892	A	0.000107712
rs201221694	Promoter	-546	29827299	A	0.966932	AG	0.0330676
rs17875392	Promoter	-541	29827304	GA	0.956807	G	0.0427617	GAA	0.000430849
rs903151445	Promoter	-540	29827305	A	0.956915	*	0.0427617	G	0.000323137
rs112940953	Promoter	-539	29827306	A	0.998923	G	0.00107712
.	Promoter	-536	29827309	A	0.999785	C	0.000215424
rs138987412	Promoter	-521	29827324	C	0.999677	A	0.000323137
rs17875393	Promoter	-509	29827336	C	0.952391	G	0.0476088
rs1360860143	Promoter	-504	29827341	C	0.999892	T	0.000107712
rs1736933	Promoter	-486	29827359	A	0.461762	C	0.538238
rs149890776	Promoter	-483	29827362	A	0.972641	G	0.0273589
rs1736932	Promoter	-477	29827368	C	0.401012	G	0.598988
rs17875394	Promoter	-443	29827402	G	0.973287	A	0.0267126
rs560767298	Promoter	-412	29827433	G	0.999892	C	0.000107712
rs17875395	Promoter	-400	29827445	G	0.942266	A	0.0577337
rs866544668	Promoter	-399	29827446	G	0.999354	A	0.000646273
rs17875396	Promoter	-391	29827454	G	0.942266	A	0.0577337
rs1632943	Promoter	-369	29827476	C	0.400905	A	0.599095
rs191630481	Promoter	-355	29827490	G	0.996553	A	0.00344679
.	Promoter	-327	29827518	C	0.999892	T	0.000107712
rs781618441	Promoter	-297	29827548	G	0.999785	A	0.000215424
rs548611139	Promoter	-284	29827561	G	0.999892	A	0.000107712
rs568354681	Promoter	-256	29827589	TC	0.997307	T	0.0026928
rs534338234	Promoter	-253	29827592	C	0.999892	T	0.000107712
rs553952142	Promoter	-219	29827626	C	0.999892	T	0.000107712
.	Promoter	-213	29827632	G	0.999892	A	0.000107712
rs570647051	Promoter	-210	29827635	G	0.999892	C	0.000107712
rs1233333	Promoter	-201	29827644	G	0.462301	A	0.537699
rs1471482325	Promoter	-185	29827660	G	0.999892	A	0.000107712
rs556503999	Promoter	-184	29827661	T	0.999892	C	0.000107712
.	Promoter	-181	29827664	G	0.999892	T	0.000107712
rs1379305022	Promoter	-165	29827680	T	0.999892	C	0.000107712
.	Promoter	-150	29827695	C	0.999677	T	0.000323137
rs542140276	Promoter	-145	29827700	C	0.999354	G	0.000646273
rs1161909215	Promoter	-137	29827708	C	0.999892	T	0.000107712
rs1417343376	Promoter	-136	29827709	T	0.999892	C	0.000107712
rs924682241	Promoter	-90	29827755	G	0.999785	A	0.000215424
rs555381090	Promoter	-73	29827772	A	0.999892	G	0.000107712
rs17875397	Promoter	-56	29827789	C	0.939143	T	0.0608574
rs148951074	Promoter	-1	29827844	G	0.999892	T	0.000107712
rs143732275	Exon 1	2	29827846	T	0.999892	C	0.000107712
rs1448777822	Exon 1	7	29827851	G	0.999785	A	0.000215424
.	Exon 1	14	29827858	C	0.999892	T	0.000107712
rs1630223	Exon 1	15	29827859	G	0.462408	A	0.537592
.	Exon 1	18	29827862	C	0.999892	A	0.000107712
.	Exon 1	20	29827864	G	0.999892	T	0.000107712
rs1630185	Exon 1	36	29827880	G	0.462301	A	0.537699
rs751954365	Exon 1	37	29827881	C	0.999892	T	0.000107712
rs545946708	Exon 1	43	29827887	G	0.999569	A	0.000430849
rs562739922	Exon 1	46	29827890	G	0.999785	T	0.000215424
.	Intron 1	79	29827923	T	0.999677	C	0.000323137
.	Intron 1	92	29827936	G	0.999892	T	0.000107712
rs56388903	Intron 1	99	29827943	A	0.0936019	G	0.906398
rs761108273	Intron 1	111	29827955	G	0.999892	A	0.000107712
rs375331160	Intron 1	120	29827964	G	0.999677	A	0.000323137
rs6932888	Intron 1	126	29827970	G	0.740414	C	0.259586
rs6932596	Intron 1	130	29827974	C	0.74009	A	0.000323137	T	0.259586
rs547884515	Intron 1	131	29827975	G	0.999354	C	0.000646273
rs1629329	Intron 1	147	29827991	T	0.40112	C	0.59888
rs539643749	Intron 1	173	29828017	G	0.999785	A	0.000215424
rs1628628	Intron 1	188	29828032	C	0.542223	T	0.457777
rs535773328	Intron 1	201	29828045	A	0.999569	G	0.000430849
rs555347515	Exon 2	215	29828059	T	0.999892	A	0.000107712
rs572025435	Exon 2	219	29828063	G	0.999892	T	0.000107712
rs540632198	Exon 2	224	29828068	T	0.999892	G	0.000107712
rs74425795	Exon 2	234	29828078	C	0.999892	G	0.000107712
rs557839953	Exon 2	237	29828081	G	0.999892	C	0.000107712
rs17875398	Exon 2	239	29828083	C	0.999892	T	0.000107712
rs41551813	Exon 2	292	29828136	A	0.939143	T	0.0608574
rs72558173	Exon 2	293	29828137	C	0.999138	T	0.000861698
rs80153902	Exon 2	297	29828141	G	0.996338	A	0.00366221
rs72558174	Exon 2	306	29828150	G	0.997523	A	0.00247738
rs9258495	Exon 2	324	29828168	G	0.997846	T	0.00215424
.	Exon 2	335	29828179	T	0.999892	C	0.000107712
rs78627024	Exon 2	366	29828210	G	0.996015	A	0.00387764	T	0.000107712
rs1130355	Exon 2	372	29828216	G	0.462193	A	0.537807
rs746249960	Exon 2	422	29828266	A	0.999892	G	0.000107712
rs770412396	Exon 2	434	29828278	T	0.999892	C	0.000107712
rs373168953	Exon 2	448	29828292	G	0.999785	A	0.000215424
rs1626038	Intron 2	482	29828326	T	0.382917	C	0.617083
rs17875399	Intron 2	485	29828329	G	0.938496	T	0.0615037
rs535263603	Intron 2	493	29828337	G	0.999677	A	0.000323137
rs1736927	Intron 2	494	29828338	A	0.382917	C	0.617083
rs201510147	Intron 2	498	29828342	G	0.996769	A	0.00323137
rs3215482	Intron 2	505	29828349	A	0.444636	AC	0.554826	ACC	0.000538561
rs17875400	Intron 2	507	29828351	C	0.939143	A	0.0608574
rs557373005	Intron 2	528	29828372	A	0.999354	C	0.000646273
rs1625907	Intron 2	531	29828375	G	0.444636	C	0.555364
rs1052344302	Intron 2	535	29828379	G	0.999785	T	0.000215424
rs536780187	Intron 2	553	29828397	G	0.999892	C	0.000107712
rs556610220	Intron 2	607	29828451	G	0.998277	A	0.0017234
rs9278333	Intron 2	613	29828457	CA	0.462947	C	0.537053
.	Intron 2	614	29828458	A	0.463809	*	0.536084	G	0.000107712
rs576591925	Intron 2	624	29828468	T	0.999892	C	0.000107712
rs542016267	Intron 2	626	29828470	C	0.999785	G	0.000215424
rs1625035	Intron 2	636	29828480	C	0.401551	T	0.598449
rs17875401	Intron 2	644	29828488	G	0.939143	T	0.0608574
rs541698518	Intron 2	652	29828496	C	0.999785	T	0.000215424
rs1315541020	Intron 2	674	29828518	G	0.999892	C	0.000107712
rs1624337	Intron 2	685	29828529	G	0.462839	A	0.537161
rs1130356	Exon 3	706	29828550	C	0.742137	T	0.257863
rs200575956	Exon 3	722	29828566	A	0.999892	T	0.000107712
rs76011433	Exon 3	726	29828570	G	0.999354	A	0.000646273
rs79303923	Exon 3	727	29828571	C	0.997092	T	0.00290823
rs78295860	Exon 3	741	29828585	C	0.999892	G	0.000107712
rs565858069	Exon 3	743	29828587	G	0.999785	C	0.000215424
rs3873252	Exon 3	748	29828592	A	0.920078	T	0.0799224
rs551240433	Exon 3	749	29828593	C	0.999892	G	0.000107712
.	Exon 3	750	29828594	G	0.999892	T	0.000107712
rs12722477	Exon 3	755	29828599	C	0.804502	A	0.195498
rs556645753	Exon 3	813	29828657	AC	0.974364	A	0.0256355
rs573608167	Exon 3	819	29828663	G	0.999892	A	0.000107712
rs536339156	Exon 3	821	29828665	T	0.999892	C	0.000107712
rs777893003	Exon 3	835	29828679	G	0.999892	A	0.000107712
rs375611189	Exon 3	863	29828707	A	0.999354	G	0.000646273
rs17875402	Exon 3	871	29828715	G	0.996445	A	0.0035545
rs55916353	Exon 3	902	29828746	T	0.999892	C	0.000107712
rs541772318	Intron 3	912	29828756	G	0.999892	A	0.000107712
rs558457382	Intron 3	980	29828824	A	0.999892	G	0.000107712
rs578078679	Intron 3	982	29828826	G	0.999892	A	0.000107712
rs17875403	Intron 3	1016	29828860	C	0.993322	T	0.00667816
rs1632942	Intron 3	1019	29828863	T	0.401551	C	0.598449
rs17875404	Intron 3	1054	29828898	G	0.939143	T	0.0608574
rs1632941	Intron 3	1064	29828908	T	0.462516	C	0.537484
rs148061958	Intron 3	1079	29828923	C	0.99343	T	0.00657044
rs1358925074	Intron 3	1094	29828938	G	0.999892	A	0.000107712
rs551276833	Intron 3	1101	29828945	A	0.999892	G	0.000107712
rs370704534	Intron 3	1104	29828948	C	0.996769	G	0.00323137
rs186086545	Intron 3	1121	29828965	C	0.999354	A	0.000646273
rs62391965	Intron 3	1128	29828972	C	0.92277	A	0.0772296
rs1632940	Intron 3	1147	29828991	T	0.197221	C	0.802779
rs140935623	Intron 3	1179	29829023	A	0.998492	G	0.00150797
rs1736923	Intron 3	1217	29829061	A	0.462732	G	0.537268
rs1264403116	Intron 3	1235	29829079	C	0.999892	T	0.000107712
.	Intron 3	1279	29829123	G	0.999892	A	0.000107712
rs114041958	Intron 3	1313	29829157	G	0.939143	A	0.0608574
rs1632939	Intron 3	1314	29829158	G	0.462408	A	0.537592
rs967683300	Intron 3	1361	29829205	A	0.999677	G	0.000323137
rs1632938	Intron 3	1365	29829209	G	0.462301	A	0.537699
rs910223979	Intron 3	1378	29829222	C	0.999785	A	0.000215424
rs766239071	Intron 3	1382	29829226	C	0.999785	T	0.000215424
rs578261803	Intron 3	1383	29829227	G	0.999785	A	0.000215424
rs1287047344	Intron 3	1404	29829248	A	0.999892	C	0.000107712
.	Intron 3	1420	29829264	T	0.999892	G	0.000107712
rs145023077	Intron 3	1422	29829266	C	0.990414	T	0.00958639
rs573587772	Intron 3	1426	29829270	G	0.999354	GA	0.000646273
rs116139267	Intron 3	1431	29829275	C	0.999246	T	0.000753985
rs188836562	Intron 3	1452	29829296	G	0.997953	C	0.00204653
rs372858913	Intron 3	1523	29829367	G	0.999892	C	0.000107712
rs17875405	Intron 3	1534	29829378	G	0.939143	C	0.0608574
rs1736920	Intron 3	1552	29829396	A	0.401551	G	0.598449
rs752829354	Exon 4	1574	29829418	AC	0.998169	ACC	0.00183111
rs41562616	Exon 4	1590	29829434	C	0.939143	T	0.0608574
rs78141541	Exon 4	1659	29829503	G	0.997307	A	0.0026928
rs45530733	Exon 4	1681	29829525	C	0.999677	T	0.000323137
rs79984266	Exon 4	1682	29829526	G	0.999246	A	0.000753985
rs1359268661	Exon 4	1689	29829533	G	0.999892	A	0.000107712
rs144753960	Exon 4	1702	29829546	C	0.999785	T	0.000215424
rs1344510974	Exon 4	1708	29829552	G	0.999785	A	0.000215424
rs140470441	Exon 4	1731	29829575	T	0.999892	G	0.000107712
rs202126599	Exon 4	1745	29829589	C	0.999892	A	0.000107712
rs200931762	Exon 4	1759	29829603	G	0.999785	A	0.000215424
rs12722482	Exon 4	1799	29829643	C	0.948944	T	0.0510556
rs76951509	Exon 4	1800	29829644	G	0.99763	A	0.00236967
rs749449002	Exon 4	1811	29829655	A	0.999892	G	0.000107712
rs17875406	Exon 4	1827	29829671	G	0.947006	A	0.0529944
.	Intron 4	1881	29829725	T	0.999892	G	0.000107712
rs1196344802	Intron 4	1888	29829732	A	0.999677	G	0.000323137
rs557607229	Intron 4	1921	29829765	C	0.999031	T	0.00096941
rs769588222	Intron 4	1925	29829769	G	0.999892	A	0.000107712
rs1632937	Intron 4	1932	29829776	G	0.462408	C	0.537592
rs536606226	Intron 4	1939	29829783	G	0.999892	A	0.000107712
.	Exon 5	1988	29829832	C	0.999892	A	0.000107712
rs553193145	Exon 5	2001	29829845	A	0.999892	G	0.000107712
.	Exon 5	2003	29829847	G	0.999785	T	0.000215424
rs573045964	Exon 5	2006	29829850	T	0.999892	C	0.000107712
rs1049033	Exon 5	2018	29829862	C	0.761741	T	0.238259
.	Exon 5	2053	29829897	C	0.999892	G	0.000107712
rs564772039	Exon 5	2054	29829898	G	0.999785	A	0.000215424
rs747314068	Exon 5	2058	29829902	G	0.999892	A	0.000107712
rs1130363	Exon 5	2075	29829919	A	0.401551	G	0.598449
rs556746961	Exon 5	2083	29829927	G	0.999785	C	0.000215424
rs544200079	Intron 5	2129	29829973	C	0.999677	T	0.000323137
rs1611627	Intron 5	2161	29830005	T	0.542439	C	0.457561
.	Intron 5	2220	29830064	C	0.999785	A	0.000215424
.	Intron 5	2273	29830117	T	0.999892	C	0.000107712
rs1632934	Intron 5	2278	29830122	T	0.462408	C	0.537592
rs1632933	Intron 5	2312	29830156	C	0.462408	T	0.537592
rs1736912	Intron 5	2330	29830174	A	0.462408	G	0.537592
rs552283103	Intron 5	2379	29830223	C	0.999892	T	0.000107712
rs571893823	Intron 5	2408	29830252	T	0.999785	A	0.000215424
rs17179080	Intron 5	2412	29830256	G	0.96941	A	0.0305903
rs1632932	Intron 5	2418	29830262	G	0.462516	A	0.537484
.	Intron 5	2450	29830294	G	0.999892	T	0.000107712
rs114038308	Intron 5	2462	29830306	C	0.91997	T	0.0800302
rs553370070	Intron 5	2482	29830326	C	0.999892	T	0.000107712
rs572883528	Intron 5	2495	29830339	C	0.999892	T	0.000107712
rs913873042	Intron 5	2498	29830342	C	0.999892	T	0.000107712
rs915667	Intron 5	2519	29830363	A	0.483305	G	0.516695
rs376635255	Exon 6	2536	29830380	T	0.999892	A	0.000107712
rs186170315	Intron 6	2627	29830471	G	0.999354	A	0.000646273
.	Intron 6	2638	29830482	C	0.999892	A	0.000107712
rs879242015	Intron 6	2668	29830512	C	0.999785	T	0.000215424
.	Intron 6	2708	29830552	G	0.999892	A	0.000107712
rs111781429	Intron 7	2756	29830600	T	0.996553	C	0.00344679
.	Intron 7	2773	29830617	C	0.999892	T	0.000107712
rs560923685	Intron 7	2775	29830619	T	0.999785	C	0.000215424
rs574717198	Intron 7	2792	29830636	T	0.999892	C	0.000107712
rs915670	Intron 7	2798	29830642	G	0.761633	A	0.238367
rs915669	Intron 7	2804	29830648	G	0.401551	T	0.598449
rs915668	Intron 7	2838	29830682	C	0.401659	G	0.598341
rs190645695	Intron 7	2863	29830707	G	0.999785	A	0.000215424
rs562530725	Intron 7	2870	29830714	G	0.999892	A	0.000107712
rs531012468	Intron 7	2889	29830733	C	0.999785	G	0.000215424
rs551200694	Exon 8	2942	29830786	T	0.997092	C	0.00290823
rs371194629	Exon 8	2960	29830804	G	0.597695	GATTTGTTCATGCCT	0.402305
rs1278917079	Exon 8	2983	29830813	T	0.999892	C	0.000107712
.	Exon 8	3000	29830830	A	0.999785	C	0.000215424
rs567747015	Exon 8	3001	29830831	C	0.995584	T	0.0044162
rs1707	Exon 8	3003	29830833	C	0.089832	T	0.910168
rs1710	Exon 8	3010	29830840	G	0.401443	C	0.598557
rs17179101	Exon 8	3027	29830857	C	0.920078	A	0.0799224
rs1020986754	Exon 8	3028	29830858	C	0.999892	G	0.000107712
rs146339774	Exon 8	3032	29830862	G	0.996338	C	0.00366221
rs17179108	Exon 8	3035	29830865	C	0.853404	T	0.146596
rs569057854	Exon 8	3052	29830882	C	0.999138	T	0.000861698
rs1200419980	Exon 8	3080	29830910	A	0.999892	G	0.000107712
rs180827037	Exon 8	3092	29830922	G	0.999461	T	0.000538561
rs554784083	Exon 8	3111	29830941	G	0.999892	A	0.000107712
rs138249160	Exon 8	3121	29830951	T	0.996769	C	0.00323137
rs1063320	Exon 8	3142	29830972	C	0.401551	G	0.598449
.	Exon 8	3152	29830982	A	0.999892	G	0.000107712
rs554076817	Exon 8	3177	29831007	G	0.999892	T	0.000107712
rs187320344	Exon 8	3183	29831013	G	0.999892	A	0.000107712
rs9380142	Exon 8	3187	29831017	A	0.737505	G	0.262495
rs1610696	Exon 8	3196	29831026	C	0.741814	G	0.258186
rs1233331	Exon 8	3227	29831057	G	0.979858	A	0.0201422
rs1338461865	Exon 8	3230	29831060	T	0.999892	C	0.000107712
.	Exon 8	3237	29831067	A	0.999892	T	0.000107712
rs1231668868	Exon 8	3249	29831079	C	0.999892	A	0.000107712
rs541542414	Exon 8	3289	29831119	C	0.999031	T	0.00096941
rs556033566	3' downstream	3328	29831158	AGGAGAGGAGAGTAGATGGGGCTGCG	0.999569	A	0.000430849
rs530204611	3' downstream	3369	29831199	G	0.999892	C	0.000107712
rs17875408	3' downstream	3422	29831252	C	0.740414	T	0.259586
rs190871790	3' downstream	3449	29831279	T	0.995584	C	0.00430849	*	0.000107712
.	3' downstream	3454	29831284	C	0.999785	A	0.000215424
rs183023272	3' downstream	3484	29831314	A	0.999892	G	0.000107712
rs1233330	3' downstream	3496	29831326	A	0.0936019	G	0.906398
rs973130054	3' downstream	3504	29831334	T	0.999785	C	0.000215424
rs1611139	3' downstream	3509	29831339	G	0.742137	T	0.257863
rs569142576	3' downstream	3529	29831359	A	0.999138	G	0.000861698
.	3' downstream	3539	29831369	T	0.999785	*	0.000107712	A	0.000107712
rs149615205	3' downstream	3546	29831376	A	0.999892	T	0.000107712
