# Supplementary material for: HLA-G genetic diversity and evolutive aspects in worldwide populations
Source: Sci Rep. 2021 Nov 29;11:23070. doi: 10.1038/s41598-021-02106-4 (PMC8629979; doi:10.1038/s41598-021-02106-4)
Supplement: Supplementary file 3 — Supplementary Table S3. [file 41598_2021_2106_MOESM3_ESM.xlsx]

## Sheet: Population_Sample
Data	ACB	ADY	AET	AGT	ASW	BAA	BAK	BAL	BAS	BAT	BEB	BED	BER	BIA	BOU	BRA	BRH	BUR	CAM	CDX	CEU	CHB	CHS	CLM	COL	DAI	DAU	DRU	ESN	FIN	FRE	GBR	GIH	GWD	HAN	HAZ	HEZ	IBS	ITU	JAP	JEH	JPT	KAL	KAR	KHV	KIN	KOI	KOS	LAH
2N	190	28	30	22	122	8	20	44	44	20	168	84	20	48	18	2622	44	44	14	186	196	206	210	188	10	8	18	66	194	198	48	182	206	224	58	34	12	212	200	52	16	208	42	18	196	10	22	18	12
G*01:01:01:01	0.0789	0.3214	-	-	0.1475	0.375	0.15	0.0909	0.25	-	0.1488	0.1667	0.3	0.0417	-	0.2483	0.1591	0.1364	0.4286	0.4731	0.3929	0.301	0.4238	0.2128	0.2	0.5	0.1111	0.1667	0.1186	0.3687	0.2292	0.3132	0.1214	0.1161	0.4138	0.2647	0.5	0.3113	0.195	0.2885	0.625	0.2452	0.381	0.1667	0.2959	0.2	-	-	0.25
G*01:01:01:04	0.0842	-	-	-	0.0574	0.125	0.2	-	0.0455	-	-	0.0357	0.05	0.1042	-	0.0469	-	-	-	-	0.0204	-	-	0.0585	-	-	-	-	0.0979	0.0101	0.0208	0.0604	-	0.0625	-	-	-	0.0802	-	-	-	-	-	-	-	-	-	-	-
G*01:01:01:05	0.0368	0.1071	-	-	0.041	-	-	0.0909	0.1136	-	0.0417	0.0238	0.1	-	-	0.087	0.0227	0.0682	0.0714	-	0.1429	0.0388	0.0143	0.133	-	-	0.0556	0.1061	0.0361	0.2727	0.1875	0.1209	0.0583	0.0268	-	0.0588	-	0.0849	0.03	-	-	0.0048	0.0476	-	0.0204	0.1	-	-	-
G*01:01:01:06	0.0316	-	-	-	0.0164	-	0.05	-	-	-	0.1012	0.0119	-	-	-	0.0053	0.0227	0.0682	0.0714	-	-	-	0.0048	0.0053	-	0.125	-	-	0.0412	-	-	-	0.0291	0.0179	0.0172	-	-	0.0047	0.03	-	-	-	0.0714	-	0.0357	-	-	-	-
G*01:01:01:08	0.0316	-	-	-	0.0492	-	0.1	-	0.2045	-	-	0.0119	-	-	-	0.0217	-	-	-	-	-	-	-	0.0372	-	-	-	-	0.0258	-	0.0208	0.0055	-	0.0446	-	-	-	0.0425	0.005	-	-	-	-	-	-	-	-	-	-
G*01:01:01:09	0.0053	-	-	-	-	-	-	0.0227	-	-	-	-	-	-	-	0.0034	0.0682	-	-	-	-	0.0049	-	-	-	-	-	-	-	-	0.0208	-	-	-	-	-	-	-	0.01	-	-	-	0.0952	-	-	-	-	-	-
G*01:01:01:13	-	-	-	-	-	-	-	-	-	-	0.006	0.0238	-	-	-	0.005	-	0.0227	-	-	-	-	-	-	-	-	-	-	-	-	-	-	0.0194	-	-	-	-	-	0.01	-	-	-	-	-	0.0918	-	-	-	-
G*01:01:01:14Q	-	-	-	-	-	-	-	-	-	-	-	-	-	-	-	0.0004	-	-	-	-	-	-	-	-	-	-	-	-	-	-	-	-	-	-	-	0.0294	-	-	-	-	-	-	-	-	-	-	-	-	-
G*01:01:02:01	0.1158	0.25	-	0.3182	0.2131	-	0.05	0.1136	0.0909	0.1	0.0833	0.2262	0.2	0.125	-	0.1617	0.1818	0.2273	0.0714	0.0108	0.1786	0.0825	0.0333	0.1596	0.3	-	0.0556	0.1818	0.1186	0.1414	0.2083	0.2033	0.1602	0.2143	0.0345	0.1176	-	0.1934	0.12	0.1923	-	0.1875	0.0476	0.1111	0.0663	-	-	-	-
G*01:01:02:02	0.0211	-	-	-	-	-	-	-	-	-	-	0.0119	-	0.0417	-	0.0061	-	-	-	-	-	-	-	0.0053	-	-	-	-	0.0258	-	-	-	-	0.0179	-	-	-	0.0142	0.005	-	-	-	-	-	-	-	-	-	-
G*01:01:02:04	0.0158	-	-	-	0.041	-	-	-	-	-	-	-	-	0.0208	-	-	-	-	-	-	-	-	-	-	-	-	-	-	0.0206	-	-	-	-	-	-	-	-	-	-	-	-	-	-	-	-	-	-	-	-
G*01:01:03:03	-	0.2143	0.1	0.3636	0.0082	-	-	0.2045	-	0.1	0.2321	0.0119	0.05	-	0.0556	0.0488	0.0909	0.1591	-	0.3387	0.0663	0.1748	0.219	0.0106	-	0.25	0.0556	0.1212	-	0.0404	0.0208	0.0934	0.1262	-	0.1724	0.0294	-	0.0472	0.105	0.0192	0.0625	0.0337	0.0476	-	0.2041	0.1	0.4545	-	0.5
G*01:01:03:04	-	-	-	-	-	-	-	-	-	-	-	-	-	-	-	0.0004	-	-	-	-	-	-	-	-	-	-	-	-	-	-	-	-	-	-	-	-	-	-	-	-	-	-	-	-	-	-	-	-	-
G*01:01:12	-	-	-	-	-	-	-	-	-	-	-	-	-	-	-	0.0019	0.0227	-	-	-	-	0.0097	-	-	-	-	-	-	-	-	-	-	-	-	0.0345	0.0294	-	-	0.01	-	-	-	-	-	-	-	-	-	-
G*01:01:14(full_gen)	0.0053	-	-	-	-	-	-	-	-	-	-	0.0357	-	-	-	0.0038	-	-	-	-	-	-	-	-	-	-	-	-	-	0.0253	-	-	-	-	-	-	-	0.0047	-	-	-	-	-	-	-	-	-	-	-
G*01:01:15(full_gen)	0.0158	-	-	-	0.0082	-	-	-	-	-	-	-	-	-	-	0.0042	-	-	-	-	-	-	-	-	-	-	-	-	0.0464	-	-	-	-	0.0045	-	-	-	-	-	-	-	-	-	-	-	-	-	-	-
G*01:01:17	-	-	-	-	0.0082	-	-	-	-	-	-	-	-	-	-	0.005	-	-	-	-	-	-	-	-	-	-	-	-	0.0052	-	-	0.011	-	0.0089	-	-	-	-	-	-	-	-	-	-	-	-	-	-	-
G*01:01:19(full_gen)	-	-	-	-	-	0.125	0.05	-	-	-	-	-	-	-	-	0.0019	-	-	-	-	-	-	-	-	-	-	-	-	-	-	-	-	-	-	-	-	-	-	-	-	-	-	-	-	-	-	-	-	-
G*01:01:21	-	-	-	-	-	-	-	-	-	-	-	-	-	-	-	-	-	-	-	-	-	-	-	-	-	-	-	-	-	-	-	-	-	-	-	-	-	-	-	-	-	-	-	-	-	-	-	-	-
G*01:01:22:01	0.0105	-	-	-	-	-	-	0.1136	-	-	0.006	0.0119	0.15	-	-	0.0095	0.0909	0.0227	-	-	0.0204	0.0049	-	-	0.1	-	-	0.0152	-	0.0253	0.0208	0.011	0.034	0.0089	0.0172	-	-	0.0094	0.065	-	-	-	0.0238	-	-	-	-	-	-
G*01:01:22:04	-	-	-	-	-	-	-	-	-	-	-	-	-	-	-	-	-	-	-	-	-	-	-	-	-	-	-	-	0.0103	-	-	-	-	-	-	-	-	-	-	-	-	-	-	-	-	-	-	-	-
G*01:03:01:02	0.1158	0.0357	-	-	0.0984	-	0.1	-	0.0227	-	0.0119	0.0595	0.1	0.0833	-	0.0786	0.0682	-	-	-	0.0306	0.0243	-	0.0851	0.1	-	-	0.0606	0.0773	0.0101	0.0625	0.0275	0.0243	0.1161	-	-	-	0.033	0.04	0.0192	-	0.0144	0.0238	0.5	-	-	-	-	-
G*01:04:01:01	0.0474	0.0357	0.2667	0.0455	0.0328	-	-	0.1818	0.0455	0.5	0.1786	0.0714	-	0.1667	0.7778	0.0881	0.2045	0.25	0.2857	0.1559	0.0663	0.2621	0.2381	0.1702	0.2	0.125	0.3889	0.1515	0.0412	0.0556	0.0417	0.0549	0.1165	0.0625	0.1724	0.2941	0.5	0.066	0.105	0.3462	0.1875	0.3654	0.1429	0.1111	0.2194	0.1	0.1364	0.5556	0.25
G*01:04:01:02	-	-	-	-	-	-	-	-	-	-	0.0417	-	-	-	-	0.0031	-	-	-	-	-	-	0.0048	-	-	-	-	-	-	-	-	-	0.0534	-	-	-	-	-	0.065	0.1154	-	0.1154	-	-	0.0051	-	-	-	-
G*01:04:01:03	-	-	-	-	-	-	-	-	-	-	-	-	-	-	-	-	-	-	-	-	-	0.0049	-	-	-	-	-	-	-	-	-	-	-	-	-	-	-	-	-	-	-	-	-	-	-	-	-	-	-
G*01:04:04	0.2053	0.0357	-	-	0.1148	0.125	0.05	-	0.0455	-	-	0.0238	0.05	0.0417	-	0.0622	0.0227	-	-	-	0.0255	-	-	0.0372	-	-	0.0556	0.0606	0.2062	0.0051	0.0625	0.011	-	0.1607	0.0172	-	-	0.033	0.005	-	-	-	-	-	-	-	0.0455	-	-
G*01:04:05(full_gen)	0.0053	-	-	-	0.0164	-	-	-	-	-	-	-	-	-	-	0.0019	-	-	-	-	-	-	-	0.0106	-	-	-	-	0.0155	-	-	-	-	0.0089	-	-	-	-	-	-	-	-	-	-	-	-	-	-	-
G*01:05N	0.0632	-	-	-	0.0574	-	0.05	0.0455	0.0227	-	0.0119	0.0476	-	-	-	0.0179	-	-	-	-	0.0051	0.0437	0.0143	0.0213	-	-	0.1111	0.0455	0.0464	0.0101	0.0208	-	0.0049	0.0357	0.0345	-	-	0.0047	0.005	-	-	0.0048	0.0952	-	0.0102	-	-	-	-
G*01:06:01:01	0.0105	-	-	-	0.0082	-	-	0.0682	0.1591	-	0.1012	0.131	-	-	-	0.05	0.0455	0.0227	-	-	0.0408	0.0291	0.0095	0.0372	-	-	0.1111	0.0455	-	0.0253	0.0625	0.0604	0.2427	-	0.0172	0.1765	-	0.0519	0.16	-	-	0.0048	-	-	0.0255	-	-	-	-
G*01:06:01:02	-	-	-	-	-	-	-	-	-	-	0.0119	-	-	-	-	-	-	-	-	-	-	-	-	-	-	-	-	-	-	-	-	-	0.0049	-	-	-	-	-	0.01	-	-	-	-	-	-	-	-	-	-
G*01:08:02	-	-	-	-	-	-	-	-	-	-	-	-	-	-	-	0.0011	-	-	-	-	-	-	-	-	-	-	-	-	-	-	-	-	-	-	-	-	-	-	-	-	-	-	-	-	-	-	-	-	-
G*01:09(full_gen)	-	-	-	-	-	-	-	-	-	-	-	-	-	-	-	0.0004	-	-	-	-	-	-	-	-	-	-	-	-	-	-	-	-	-	-	-	-	-	-	-	-	-	-	-	-	-	-	-	-	-
G*01:11(full_gen)	0.0053	-	-	-	0.0082	-	-	-	-	-	-	-	-	-	-	0.0011	-	-	-	-	-	-	-	-	-	-	-	-	-	-	-	-	-	-	-	-	-	-	-	-	-	-	-	-	-	-	-	-	-
G*01:14(full_gen)	0.0053	-	-	-	0.0164	-	-	-	-	-	-	-	-	-	-	-	-	-	-	-	-	-	-	-	-	-	-	-	-	-	-	-	-	-	-	-	-	-	-	-	-	-	-	-	-	-	-	-	-
G*01:21N(full_gen)	-	-	-	-	-	-	-	-	-	-	-	-	-	-	-	0.0004	-	-	-	-	-	-	-	-	-	-	-	-	-	-	-	-	-	-	-	-	-	-	-	-	-	0.0048	-	-	-	-	-	-	-
G*01:26	-	-	-	-	-	-	-	-	-	-	-	-	-	-	-	-	-	-	-	-	-	-	-	-	-	-	-	-	-	-	-	-	-	-	-	-	-	-	-	-	-	-	-	-	-	-	-	-	-
GEMBIO_HLA-G_G1	-	-	-	-	-	-	-	-	-	-	-	-	-	-	-	0.0004	-	-	-	-	-	-	-	-	-	-	-	-	-	-	-	-	-	-	-	-	-	-	-	-	-	-	-	-	-	-	-	-	-
GEMBIO_HLA-G_G10	-	-	-	-	-	-	-	-	-	-	-	-	-	-	-	0.0004	-	-	-	-	-	-	-	-	-	-	-	-	-	-	-	-	-	-	-	-	-	-	-	-	-	-	-	-	-	-	-	-	-
GEMBIO_HLA-G_G100	-	-	-	-	-	-	-	-	-	-	-	-	-	-	-	0.0004	-	-	-	-	-	-	-	-	-	-	-	-	-	-	-	-	-	-	-	-	-	-	-	-	-	-	-	-	-	-	-	-	-
GEMBIO_HLA-G_G101	-	-	0.0333	-	-	-	-	-	-	-	-	-	-	-	-	-	-	-	-	-	-	-	-	-	-	-	-	-	-	-	-	-	-	-	-	-	-	-	-	-	-	-	-	-	-	-	-	-	-
GEMBIO_HLA-G_G102	-	-	-	-	-	-	-	-	-	-	-	0.0119	-	-	-	-	-	-	-	-	-	-	-	-	-	-	-	-	-	-	-	-	-	-	-	-	-	-	-	-	-	-	-	-	-	-	-	-	-
GEMBIO_HLA-G_G103	0.0105	-	-	-	0.0082	-	-	-	-	-	-	-	-	-	-	-	-	-	-	-	-	-	-	-	-	-	-	-	-	-	-	-	-	0.0268	-	-	-	-	-	-	-	-	-	-	-	-	-	-	-
GEMBIO_HLA-G_G104	-	-	-	-	-	-	-	-	-	-	-	-	-	-	-	-	-	-	-	-	-	-	-	-	-	-	-	-	-	-	-	-	-	-	-	-	-	-	-	-	-	-	-	0.0556	-	-	-	-	-
GEMBIO_HLA-G_G105	-	-	-	-	-	-	-	-	-	-	-	-	-	-	-	0.0004	-	-	-	-	-	-	-	-	-	-	-	-	-	-	-	-	-	-	-	-	-	-	-	-	-	-	-	-	-	-	-	-	-
GEMBIO_HLA-G_G107	-	-	-	-	-	-	-	-	-	-	0.006	-	-	-	-	-	-	-	-	-	-	-	-	-	-	-	-	-	-	-	-	-	-	-	-	-	-	-	-	-	-	-	-	-	-	-	-	-	-
GEMBIO_HLA-G_G109	-	-	-	-	-	-	-	-	-	-	-	-	-	-	-	0.0004	-	-	-	-	-	-	-	-	-	-	-	-	-	-	-	-	-	-	-	-	-	-	-	-	-	-	-	-	-	-	-	-	-
GEMBIO_HLA-G_G11	-	-	-	-	-	-	-	-	-	-	-	-	-	-	-	-	-	-	-	-	-	-	0.0048	-	-	-	-	-	-	-	-	-	-	-	-	-	-	-	-	-	-	-	-	-	-	-	-	-	-
GEMBIO_HLA-G_G110	0.0368	-	-	-	0.0082	-	-	-	-	-	-	0.0119	-	-	-	0.0027	-	-	-	-	-	-	-	0.0053	-	-	-	-	0.0155	-	-	-	-	-	-	-	-	-	-	-	-	-	-	-	-	-	-	-	-
GEMBIO_HLA-G_G111	-	-	-	0.0455	-	-	-	-	-	-	-	-	-	-	-	-	-	-	-	-	-	0.0049	-	-	-	-	-	-	-	-	-	-	-	-	-	-	-	-	-	-	-	-	-	-	-	-	-	-	-
GEMBIO_HLA-G_G112	0.0053	-	-	-	-	-	-	-	-	-	-	-	-	-	-	-	-	-	-	-	-	-	-	-	-	-	-	-	-	-	-	-	-	-	-	-	-	-	-	-	-	-	-	-	-	-	-	-	-
GEMBIO_HLA-G_G113	-	-	-	-	-	-	-	-	-	-	-	-	-	-	-	-	-	-	-	-	-	-	-	-	-	-	-	-	0.0052	-	-	-	-	-	-	-	-	-	-	-	-	-	-	-	-	-	-	-	-
GEMBIO_HLA-G_G114	-	-	-	-	-	-	-	-	-	-	-	-	-	-	-	-	-	-	-	-	-	-	-	-	-	-	-	-	-	-	-	-	-	-	-	-	-	-	-	-	-	-	-	-	-	-	-	-	-
GEMBIO_HLA-G_G115	-	-	-	-	-	-	-	-	-	-	-	-	-	-	-	-	-	-	-	-	0.0051	-	-	-	-	-	-	-	-	-	-	-	-	-	-	-	-	-	-	-	-	-	-	-	-	-	-	-	-
GEMBIO_HLA-G_G116	-	-	-	-	-	-	-	-	-	-	-	-	-	-	-	0.0004	-	-	-	0.0054	-	0.0097	-	-	-	-	0.0556	-	-	-	-	-	-	-	-	-	-	-	-	0.0192	-	0.0096	-	-	0.0051	-	-	-	-
GEMBIO_HLA-G_G117	-	-	-	-	-	-	-	-	-	-	-	-	-	-	-	-	-	-	-	-	-	-	-	-	-	-	-	-	-	-	-	-	-	-	-	-	-	-	-	-	-	-	-	-	-	-	-	-	-
GEMBIO_HLA-G_G118	-	-	-	-	-	-	-	-	-	-	-	-	-	-	-	-	-	-	-	-	-	-	-	-	-	-	-	-	0.0052	-	-	-	-	-	-	-	-	-	-	-	-	-	-	-	-	-	-	-	-
GEMBIO_HLA-G_G119	-	-	-	-	-	-	-	-	-	-	-	-	-	-	-	-	-	-	-	-	-	-	-	-	-	-	-	-	-	-	-	-	-	-	-	-	-	-	-	-	-	-	-	-	-	-	-	-	-
GEMBIO_HLA-G_G12	-	-	-	-	-	-	-	-	-	-	-	-	-	-	-	-	-	-	-	-	-	-	-	-	-	-	-	-	-	-	-	-	-	-	-	-	-	-	-	-	-	-	-	-	-	-	-	0.0556	-
GEMBIO_HLA-G_G120	-	-	-	-	-	-	-	-	-	-	-	-	-	-	-	-	-	-	-	-	-	-	-	-	-	-	-	-	-	-	-	-	-	-	-	-	-	-	-	-	-	-	-	-	-	-	-	-	-
GEMBIO_HLA-G_G121	-	-	-	-	-	-	-	-	-	-	-	-	-	-	-	0.0011	-	-	-	-	-	-	-	-	-	-	-	-	-	-	-	-	-	-	-	-	-	-	-	-	-	-	-	-	-	-	-	-	-
GEMBIO_HLA-G_G122	-	-	0.0333	-	-	-	-	-	-	-	-	-	-	-	-	-	-	-	-	-	-	-	-	-	-	-	-	-	-	-	-	-	-	-	-	-	-	-	-	-	-	-	-	-	-	-	-	-	-
GEMBIO_HLA-G_G123	-	-	-	-	-	-	-	-	-	-	-	-	-	-	-	-	-	-	-	-	-	-	-	-	-	-	-	-	-	-	-	-	-	-	-	-	-	-	-	-	-	-	-	-	-	0.1	-	-	-
GEMBIO_HLA-G_G124	-	-	-	-	-	-	-	-	-	-	-	-	-	-	-	-	-	-	-	-	-	-	-	-	-	-	-	-	-	-	-	-	-	-	-	-	-	-	-	-	-	-	0.0238	-	-	-	-	-	-
GEMBIO_HLA-G_G125	-	-	-	-	-	-	-	-	-	-	-	-	-	-	-	-	-	-	-	-	-	-	-	-	-	-	-	-	-	-	-	-	-	-	0.0172	-	-	-	-	-	-	-	-	-	-	-	-	-	-
GEMBIO_HLA-G_G126	-	-	-	-	-	-	-	-	-	-	-	-	-	-	-	-	-	-	-	-	-	-	-	-	-	-	-	-	-	-	-	-	-	-	-	-	-	-	-	-	-	-	-	-	-	-	-	-	-
GEMBIO_HLA-G_G127	-	-	-	-	-	-	-	-	-	-	-	-	-	-	-	-	-	-	-	-	-	-	-	-	-	-	-	-	-	-	-	-	-	-	-	-	-	-	0.005	-	-	-	-	-	-	-	-	-	-
GEMBIO_HLA-G_G128	-	-	0.3	0.0909	-	-	-	-	-	0.1	-	-	-	-	0.1111	-	-	-	-	0.0054	-	-	-	-	-	-	-	-	-	-	-	-	-	-	-	-	-	-	-	-	-	-	-	-	0.0051	-	0.1364	0.0556	-
GEMBIO_HLA-G_G129	-	-	-	-	-	-	-	-	-	-	-	-	-	-	-	-	-	-	-	-	-	-	-	-	-	-	-	-	-	-	-	-	-	0.0089	-	-	-	-	-	-	-	-	-	-	-	-	-	-	-
GEMBIO_HLA-G_G13	-	-	-	-	-	-	-	-	-	-	-	-	-	0.0417	-	-	-	-	-	-	-	-	-	-	-	-	-	-	-	-	-	-	-	-	-	-	-	-	-	-	-	-	-	-	-	-	-	-	-
GEMBIO_HLA-G_G130	-	-	-	-	-	-	-	-	-	-	-	-	-	-	-	-	-	-	-	-	-	-	-	-	-	-	-	-	-	-	-	-	-	-	-	-	-	-	-	-	-	-	-	-	-	-	-	0.0556	-
GEMBIO_HLA-G_G131	-	-	0.0333	-	-	-	-	-	-	-	-	-	-	-	-	-	-	-	-	-	-	-	-	-	-	-	-	-	-	-	-	-	-	-	-	-	-	-	-	-	-	-	-	-	-	-	-	-	-
GEMBIO_HLA-G_G132	-	-	-	-	-	-	-	-	-	-	-	-	-	0.0417	-	-	-	-	-	-	-	-	-	-	-	-	-	-	-	-	-	-	-	-	-	-	-	-	-	-	-	-	-	-	-	-	-	-	-
GEMBIO_HLA-G_G133	-	-	-	-	-	-	-	-	-	-	-	0.0119	-	-	-	0.0004	-	-	-	-	-	-	-	-	-	-	-	-	-	-	-	-	-	-	-	-	-	-	-	-	-	-	-	-	-	-	-	-	-
GEMBIO_HLA-G_G134	-	-	-	-	-	-	-	-	-	-	-	-	-	-	-	0.0004	-	-	-	-	-	-	-	-	-	-	-	-	-	-	-	-	-	-	-	-	-	-	-	-	-	-	-	-	-	-	-	-	-
GEMBIO_HLA-G_G135	-	-	-	-	-	-	-	-	-	-	-	-	-	-	-	-	-	-	-	-	-	-	-	-	-	-	-	-	-	-	-	-	-	-	-	-	-	-	-	-	-	0.0048	-	-	-	-	-	-	-
GEMBIO_HLA-G_G136	-	-	-	-	-	-	-	-	-	-	-	-	-	-	-	0.0004	-	-	-	-	-	-	-	-	-	-	-	-	-	-	-	-	-	-	-	-	-	-	-	-	-	-	-	-	-	-	-	-	-
GEMBIO_HLA-G_G137	-	-	-	-	-	-	-	-	-	-	-	-	-	-	-	-	-	-	-	-	-	-	-	-	-	-	-	-	-	-	-	-	-	0.0045	-	-	-	-	-	-	-	-	-	-	-	-	-	-	-
GEMBIO_HLA-G_G138	-	-	-	-	-	-	-	-	-	-	-	-	-	-	-	-	-	-	-	-	-	-	-	-	-	-	-	-	-	-	-	-	-	-	-	-	-	-	-	-	-	-	-	-	-	-	-	-	-
GEMBIO_HLA-G_G139	-	-	-	-	-	-	-	-	-	-	-	-	-	-	-	-	-	-	0.0714	-	-	-	-	-	-	-	-	-	-	-	-	-	-	-	-	-	-	-	-	-	-	-	-	-	0.0051	-	-	-	-
GEMBIO_HLA-G_G140	-	-	-	-	-	-	-	-	-	-	-	-	-	-	-	-	-	-	-	-	-	-	-	-	-	-	-	-	-	-	-	-	-	-	-	-	-	-	-	-	-	-	-	-	-	-	-	-	-
GEMBIO_HLA-G_G141	-	-	-	-	-	-	-	-	-	-	-	-	-	-	-	0.0004	-	-	-	-	-	-	-	-	-	-	-	-	-	-	-	-	-	-	-	-	-	-	-	-	-	-	-	-	-	-	-	-	-
GEMBIO_HLA-G_G142	-	-	-	0.0455	-	-	-	-	-	-	-	-	-	-	-	-	-	-	-	-	-	-	-	-	-	-	-	-	-	-	-	-	-	-	-	-	-	-	-	-	-	-	-	-	-	-	-	-	-
GEMBIO_HLA-G_G143	-	-	0.0333	0.0455	-	-	-	-	-	-	-	-	-	-	-	-	-	-	-	-	-	-	-	-	-	-	-	-	-	-	-	-	-	-	-	-	-	-	-	-	-	-	-	-	-	-	-	0.0556	-
GEMBIO_HLA-G_G144	0.0263	-	-	-	0.0082	-	-	-	-	-	-	-	-	0.0208	-	0.0061	-	-	-	-	-	-	-	-	-	-	-	-	0.0258	-	-	-	-	0.0179	-	-	-	-	-	-	-	-	-	-	-	-	-	-	-
GEMBIO_HLA-G_G145	-	-	0.0333	-	-	-	-	-	-	-	-	-	-	-	-	-	-	-	-	-	-	-	-	-	-	-	-	-	-	-	-	-	-	-	-	-	-	-	-	-	-	-	-	-	-	-	-	-	-
GEMBIO_HLA-G_G146	-	-	-	-	-	-	-	-	-	-	-	-	-	-	-	-	-	-	-	-	-	-	0.0048	-	-	-	-	-	-	-	-	-	-	-	-	-	-	-	-	-	-	-	-	-	-	-	-	-	-
GEMBIO_HLA-G_G147	-	-	-	-	-	-	-	-	-	-	-	-	-	-	-	-	-	-	-	0.0054	-	-	-	-	-	-	-	-	-	-	-	-	-	-	-	-	-	-	-	-	-	-	-	-	-	-	-	-	-
GEMBIO_HLA-G_G148	-	-	-	-	-	-	-	-	-	-	-	-	-	-	-	-	-	-	-	-	-	-	-	-	-	-	-	-	-	-	-	-	-	-	-	-	-	-	0.005	-	-	-	-	-	-	-	-	-	-
GEMBIO_HLA-G_G149	-	-	-	-	-	-	-	-	-	-	-	-	-	-	-	-	-	-	-	-	-	-	-	-	-	-	-	-	-	-	-	-	-	-	-	-	-	-	-	-	-	-	-	-	-	-	-	-	-
GEMBIO_HLA-G_G15	-	-	-	-	-	-	-	-	-	-	-	-	-	-	-	-	-	-	-	-	-	-	-	-	-	-	-	-	-	-	-	-	-	-	-	-	-	-	-	-	-	-	-	-	-	-	-	-	-
GEMBIO_HLA-G_G150	-	-	-	-	-	-	-	-	-	-	-	-	-	-	-	-	-	-	-	-	-	-	0.0048	-	-	-	-	-	-	-	-	-	-	-	-	-	-	-	-	-	-	-	-	-	-	-	-	-	-
GEMBIO_HLA-G_G151	-	-	-	-	-	-	-	-	-	-	-	-	-	-	-	-	-	-	-	-	-	-	-	-	-	-	-	-	-	-	-	-	-	-	0.0172	-	-	-	-	-	-	-	-	-	-	-	-	-	-
GEMBIO_HLA-G_G152	-	-	-	-	-	-	-	-	-	-	-	-	-	-	-	0.0004	-	-	-	-	-	-	-	-	-	-	-	-	-	-	-	-	-	-	-	-	-	-	-	-	-	-	-	-	-	-	-	-	-
GEMBIO_HLA-G_G153	-	-	0.0333	-	-	-	-	-	-	0.05	-	-	-	-	-	-	-	-	-	-	-	-	-	-	-	-	-	-	-	-	-	-	-	-	-	-	-	-	-	-	0.0625	-	-	-	-	0.1	0.0909	0.1667	-
GEMBIO_HLA-G_G154	-	-	-	-	-	-	-	-	-	-	-	-	-	-	-	-	-	-	-	-	-	-	-	-	-	-	-	-	-	-	-	-	-	-	-	-	-	-	0.005	-	-	-	-	-	-	-	-	-	-
GEMBIO_HLA-G_G155	-	-	-	-	-	-	-	-	-	-	-	-	-	-	-	0.0004	-	-	-	-	-	-	-	-	-	-	-	-	-	-	-	-	-	-	-	-	-	-	-	-	-	-	-	-	-	-	-	-	-
GEMBIO_HLA-G_G156	-	-	-	-	-	-	-	-	-	-	-	-	-	-	-	-	-	-	-	-	-	-	-	-	-	-	-	-	-	-	-	-	-	-	-	-	-	-	-	-	-	-	-	-	-	-	-	-	-
GEMBIO_HLA-G_G157	-	-	-	-	-	-	-	-	-	-	-	-	-	-	-	0.0004	-	-	-	-	-	-	-	-	-	-	-	-	-	-	-	-	-	-	-	-	-	-	-	-	-	-	-	-	-	-	-	-	-
GEMBIO_HLA-G_G158	-	-	-	-	-	-	-	-	-	-	-	-	-	-	-	-	-	-	-	-	-	-	-	-	-	-	-	-	-	-	-	-	-	-	-	-	-	-	-	-	-	-	-	-	-	-	-	-	-
GEMBIO_HLA-G_G159	-	-	-	-	-	-	-	-	-	-	-	-	-	-	-	-	-	-	-	-	-	-	-	-	-	-	-	-	-	-	-	-	-	-	0.0172	-	-	-	-	-	-	-	-	-	-	-	-	-	-
GEMBIO_HLA-G_G160	-	-	-	-	-	-	-	-	-	-	-	-	-	-	-	0.0004	-	-	-	-	-	-	-	-	-	-	-	-	-	-	-	-	-	-	-	-	-	-	-	-	-	-	-	-	-	-	-	-	-
GEMBIO_HLA-G_G161	-	-	-	-	-	-	-	-	-	-	-	-	-	-	-	-	-	-	-	-	-	-	-	-	-	-	-	-	-	-	-	-	-	-	-	-	-	-	-	-	-	-	-	-	-	-	-	-	-
GEMBIO_HLA-G_G162	-	-	0.0333	-	-	-	-	-	-	-	-	-	-	-	-	-	-	-	-	-	-	-	-	-	-	-	-	-	-	-	-	-	-	-	-	-	-	-	-	-	-	-	-	-	-	0.1	-	-	-
GEMBIO_HLA-G_G17	-	-	-	-	-	-	-	-	-	-	-	-	-	-	-	-	-	-	-	-	-	-	0.0095	-	-	-	-	-	-	-	-	-	-	-	-	-	-	-	-	-	-	-	-	-	-	-	-	-	-
GEMBIO_HLA-G_G18	-	-	-	-	0.0164	-	-	-	-	-	-	-	-	-	-	0.0004	-	-	-	-	-	-	-	-	-	-	-	-	-	-	-	-	-	-	-	-	-	-	-	-	-	-	-	-	-	-	-	-	-
GEMBIO_HLA-G_G19	-	-	-	-	-	-	-	-	-	-	-	-	-	-	-	-	-	-	-	-	-	-	0.0048	-	-	-	-	-	-	-	-	-	-	-	-	-	-	-	-	-	-	-	-	-	-	-	-	-	-
GEMBIO_HLA-G_G2	-	-	-	-	-	-	-	-	-	-	0.006	-	-	-	-	-	-	-	-	-	-	-	0.0048	-	-	-	-	-	-	-	-	-	-	-	-	-	-	-	-	-	-	-	-	-	0.0051	-	-	-	-
GEMBIO_HLA-G_G20	-	-	-	-	-	-	-	-	-	-	-	-	-	-	-	0.0004	-	-	-	-	-	-	-	-	-	-	-	-	-	-	-	-	-	-	-	-	-	-	-	-	-	-	-	-	-	-	-	-	-
GEMBIO_HLA-G_G21	-	-	-	-	-	0.125	-	0.0227	-	-	-	0.0119	-	-	-	-	-	-	-	-	0.0051	-	-	-	-	-	-	-	-	-	-	-	-	-	-	-	-	0.0094	-	-	-	-	-	-	-	-	-	-	-
GEMBIO_HLA-G_G22	-	-	-	-	-	-	-	-	-	-	-	-	-	-	-	-	-	-	-	-	-	-	-	-	-	-	-	-	-	-	-	-	-	-	-	-	-	-	-	-	-	-	-	-	-	-	-	-	-
GEMBIO_HLA-G_G23	-	-	-	-	-	-	-	-	-	-	-	-	-	-	-	-	-	-	-	-	-	-	-	-	-	-	-	-	-	-	-	-	-	-	-	-	-	-	-	-	-	-	-	-	-	-	-	0.0556	-
GEMBIO_HLA-G_G24	-	-	-	-	-	-	-	-	-	-	-	-	-	-	-	0.0004	-	-	-	-	-	-	-	-	-	-	-	-	-	-	-	-	-	-	-	-	-	-	-	-	-	-	-	-	-	-	-	-	-
GEMBIO_HLA-G_G25	-	-	-	-	-	-	-	-	-	-	-	-	-	-	-	0.0011	-	-	-	-	-	-	-	-	0.1	-	-	-	-	-	-	-	-	-	-	-	-	-	-	-	-	-	-	-	-	-	-	-	-
GEMBIO_HLA-G_G26	-	-	-	-	-	-	-	-	-	-	-	-	-	-	-	-	-	-	-	-	-	-	-	-	-	-	-	-	-	-	-	-	-	-	-	-	-	-	-	-	0.0625	-	-	-	-	-	-	-	-
GEMBIO_HLA-G_G27	-	-	-	-	-	-	-	-	-	-	-	-	-	-	-	0.0004	-	-	-	-	-	-	-	-	-	-	-	-	-	-	-	-	-	-	-	-	-	-	-	-	-	-	-	-	-	-	-	-	-
GEMBIO_HLA-G_G28	-	-	-	-	-	-	-	-	-	-	-	-	-	-	-	-	-	-	-	-	-	-	-	-	-	-	-	-	-	-	-	-	-	-	-	-	-	-	-	-	-	0.0048	-	-	-	-	-	-	-
GEMBIO_HLA-G_G29	-	-	-	-	-	-	-	-	-	-	-	-	-	-	-	-	-	-	-	-	-	-	-	-	-	-	-	-	-	-	-	-	-	-	-	-	-	-	-	-	-	-	-	-	-	-	-	-	-
GEMBIO_HLA-G_G3	-	-	0.0333	-	-	-	-	-	-	-	-	-	-	-	-	-	-	-	-	-	-	-	-	-	-	-	-	-	-	-	-	-	-	-	-	-	-	-	-	-	-	-	-	-	-	-	-	-	-
GEMBIO_HLA-G_G31	-	-	-	-	-	-	0.15	-	-	-	-	0.0238	-	0.1667	-	0.0023	-	-	-	-	-	0.0049	-	-	-	-	-	0.0455	-	-	0.0208	0.0055	-	0.0045	-	-	-	0.0094	-	-	-	-	-	-	-	-	-	-	-
GEMBIO_HLA-G_G32	-	-	-	-	-	-	-	-	-	-	-	-	-	-	-	-	-	-	-	-	-	-	-	-	-	-	-	-	-	-	-	-	-	-	-	-	-	-	-	-	-	-	-	-	-	-	0.0455	-	-
GEMBIO_HLA-G_G33	-	-	-	-	-	-	-	-	-	-	-	-	-	-	-	-	-	-	-	-	-	-	-	-	-	-	-	-	-	-	-	-	-	-	-	-	-	-	-	-	-	-	-	-	-	-	-	-	-
GEMBIO_HLA-G_G34	-	-	0.0333	-	-	-	-	-	-	-	-	-	-	-	-	-	-	-	-	-	-	-	-	-	-	-	-	-	-	-	-	-	-	-	-	-	-	-	-	-	-	-	-	-	-	-	-	-	-
GEMBIO_HLA-G_G35	-	-	-	-	-	-	-	-	-	-	-	-	-	-	-	-	-	-	-	-	-	-	-	-	-	-	-	-	-	-	-	-	-	-	0.0172	-	-	-	-	-	-	-	-	-	-	-	-	-	-
GEMBIO_HLA-G_G36	-	-	-	-	-	-	-	-	-	-	-	-	-	-	-	-	-	-	-	-	-	-	-	-	-	-	-	-	-	0.0051	-	-	-	-	-	-	-	-	-	-	-	-	-	-	-	-	-	-	-
GEMBIO_HLA-G_G37	-	-	-	-	-	-	-	-	-	-	-	-	-	0.0208	-	-	-	-	-	-	-	-	-	-	-	-	-	-	-	-	-	-	-	-	-	-	-	-	-	-	-	-	-	-	-	-	-	-	-
GEMBIO_HLA-G_G38	-	-	-	-	-	-	-	-	-	-	-	-	-	-	-	0.0004	-	-	-	-	-	-	-	-	-	-	-	-	-	-	-	-	-	-	-	-	-	-	-	-	-	-	-	-	-	-	-	-	-
GEMBIO_HLA-G_G39	-	-	-	-	-	-	-	-	-	-	-	-	-	-	-	-	-	-	-	-	-	-	-	-	-	-	-	-	-	-	-	-	-	-	-	-	-	-	-	-	-	-	-	-	-	-	-	-	-
GEMBIO_HLA-G_G4	-	-	-	-	-	-	-	-	-	-	-	-	-	-	-	0.0004	-	-	-	-	-	-	-	-	-	-	-	-	-	-	-	-	-	-	-	-	-	-	-	-	-	-	-	-	-	-	-	-	-
GEMBIO_HLA-G_G40	-	-	-	-	-	-	-	-	-	-	-	-	-	-	-	-	-	-	-	-	-	-	-	-	-	-	-	-	-	-	-	-	-	-	-	-	-	-	-	-	-	-	-	-	-	-	-	-	-
GEMBIO_HLA-G_G41	-	-	-	-	-	-	-	-	-	-	-	-	-	-	-	0.0004	-	-	-	-	-	-	-	-	-	-	-	-	-	-	-	-	-	-	-	-	-	-	-	-	-	-	-	-	-	-	-	-	-
GEMBIO_HLA-G_G42	-	-	-	-	0.0082	-	-	-	-	-	-	-	-	-	-	-	-	-	-	-	-	-	-	-	-	-	-	-	-	-	-	-	-	-	-	-	-	-	-	-	-	-	-	-	-	-	-	-	-
GEMBIO_HLA-G_G43	-	-	-	-	-	-	-	-	-	-	-	-	-	-	-	-	-	-	-	-	-	-	-	-	-	-	-	-	-	-	-	0.0055	-	-	-	-	-	-	-	-	-	-	-	-	-	-	-	-	-
GEMBIO_HLA-G_G44	-	-	-	-	-	-	-	-	-	-	-	-	-	-	-	-	-	-	-	-	-	-	-	-	-	-	-	-	-	-	-	-	-	-	-	-	-	-	-	-	-	-	-	-	-	-	-	-	-
GEMBIO_HLA-G_G45	-	-	-	-	-	-	-	-	-	-	-	-	-	-	-	-	-	-	-	-	-	-	-	-	-	-	-	-	-	-	-	-	-	-	-	-	-	-	-	-	-	-	-	-	-	-	-	-	-
GEMBIO_HLA-G_G46	-	-	-	-	-	-	-	-	-	-	-	-	-	-	-	-	-	-	-	-	-	-	-	-	-	-	-	-	-	-	-	-	-	-	-	-	-	-	0.005	-	-	-	-	-	-	-	-	-	-
GEMBIO_HLA-G_G47	-	-	-	-	-	-	-	-	-	-	-	-	-	-	-	-	-	-	-	0.0054	-	-	-	-	-	-	-	-	-	-	-	-	-	-	-	-	-	-	-	-	-	-	-	-	-	-	-	-	-
GEMBIO_HLA-G_G48	-	-	-	-	-	-	-	-	-	-	-	-	-	-	-	-	-	-	-	-	-	-	-	-	-	-	-	-	-	-	-	-	-	-	-	-	-	-	-	-	-	-	-	-	-	-	-	-	-
GEMBIO_HLA-G_G49	-	-	-	-	-	-	-	-	-	-	0.006	-	-	-	-	-	-	-	-	-	-	-	-	-	-	-	-	-	-	-	-	-	-	-	-	-	-	-	-	-	-	-	-	-	-	-	-	-	-
GEMBIO_HLA-G_G5	-	-	-	-	-	-	-	-	-	-	-	-	-	-	-	0.0004	-	-	-	-	-	-	-	-	-	-	-	-	-	-	-	-	-	-	-	-	-	-	-	-	-	-	-	-	-	-	-	-	-
GEMBIO_HLA-G_G50	-	-	-	-	-	-	-	-	-	-	-	-	-	-	-	-	-	-	-	-	-	-	-	-	-	-	-	-	-	-	-	-	-	-	-	-	-	-	-	-	-	-	-	-	-	-	-	-	-
GEMBIO_HLA-G_G51	-	-	-	-	-	-	-	-	-	-	-	-	-	-	-	0.0004	-	-	-	-	-	-	-	-	-	-	-	-	-	-	-	-	-	-	-	-	-	-	-	-	-	-	-	-	-	-	-	-	-
GEMBIO_HLA-G_G52	-	-	-	-	-	-	-	-	-	-	-	-	-	-	-	-	-	-	-	-	-	-	-	-	-	-	-	-	-	-	-	-	-	-	-	-	-	-	-	-	-	-	-	-	0.0051	-	-	-	-
GEMBIO_HLA-G_G53	-	-	-	-	-	-	-	-	-	-	-	-	-	-	-	-	-	-	-	-	-	-	-	-	-	-	-	-	-	-	-	-	-	-	-	-	-	-	-	-	-	-	-	-	-	-	-	-	-
GEMBIO_HLA-G_G54	-	-	-	-	-	-	-	0.0227	-	-	-	-	-	-	-	0.0008	-	-	-	-	-	-	-	-	-	-	-	-	-	-	-	0.0055	-	-	-	-	-	-	-	-	-	-	-	-	-	-	-	-	-
GEMBIO_HLA-G_G55	-	-	-	-	-	-	-	-	-	-	-	-	-	-	-	-	-	-	-	-	-	-	-	-	-	-	-	-	-	-	-	-	-	-	-	-	-	-	-	-	-	-	-	-	-	0.1	-	-	-
GEMBIO_HLA-G_G56	-	-	-	-	-	-	-	-	-	-	-	-	-	-	-	-	-	-	-	-	-	-	-	-	-	-	-	-	-	-	-	-	-	0.0045	-	-	-	-	-	-	-	-	-	-	-	-	-	-	-
GEMBIO_HLA-G_G57	-	-	-	-	-	-	-	-	-	-	-	-	-	-	-	-	-	-	-	-	-	-	-	-	-	-	-	-	-	-	-	-	-	-	-	-	-	-	-	-	-	-	-	-	-	0.1	-	-	-
GEMBIO_HLA-G_G58	-	-	0.0333	-	-	-	-	-	-	-	-	-	-	-	-	-	-	-	-	-	-	-	-	-	-	-	-	-	-	-	-	-	-	-	-	-	-	-	-	-	-	-	-	-	-	-	-	-	-
GEMBIO_HLA-G_G59	-	-	-	-	-	-	-	-	-	-	-	-	-	-	-	0.0008	-	-	-	-	-	-	-	-	-	-	-	-	-	-	-	-	-	-	-	-	-	-	-	-	-	-	-	-	-	-	-	-	-
GEMBIO_HLA-G_G6	-	-	-	-	-	-	-	-	-	-	-	-	-	-	-	-	-	-	-	-	-	-	-	-	-	-	-	-	-	-	-	-	-	-	-	-	-	-	-	-	-	-	-	-	-	-	-	-	-
GEMBIO_HLA-G_G60	-	-	-	-	-	-	-	-	-	0.05	-	-	-	-	-	-	-	-	-	-	-	-	-	-	-	-	-	-	-	-	-	-	-	-	-	-	-	-	-	-	-	-	-	-	-	-	-	-	-
GEMBIO_HLA-G_G61	-	-	-	-	-	-	-	-	-	-	-	-	-	-	-	-	-	-	-	-	-	-	-	-	-	-	-	-	-	-	-	-	-	-	-	-	-	-	-	-	-	-	-	-	-	-	-	-	-
GEMBIO_HLA-G_G62	-	-	-	-	-	-	-	-	-	-	-	-	-	-	-	-	-	-	-	-	-	-	-	-	-	-	-	-	-	-	-	-	-	-	-	-	-	-	-	-	-	-	-	-	-	-	-	-	-
GEMBIO_HLA-G_G63	-	-	-	-	-	-	-	-	-	-	-	-	-	-	-	0.0004	-	-	-	-	-	-	-	-	-	-	-	-	-	-	-	-	-	-	-	-	-	-	-	-	-	-	-	-	-	-	-	-	-
GEMBIO_HLA-G_G64	-	-	-	-	-	-	-	-	-	-	-	-	-	-	-	-	-	-	-	-	-	-	-	-	-	-	-	-	-	-	-	-	-	-	-	-	-	-	-	-	-	-	-	-	-	-	-	-	-
GEMBIO_HLA-G_G65	-	-	-	-	-	-	-	-	-	-	-	-	-	-	-	0.0008	-	-	-	-	-	-	-	-	-	-	-	-	-	-	-	-	-	-	-	-	-	-	-	-	-	-	-	-	-	-	-	-	-
GEMBIO_HLA-G_G66	-	-	-	-	-	-	-	-	-	-	-	-	-	-	-	-	-	-	-	-	-	-	0.0048	-	-	-	-	-	-	-	-	-	-	-	-	-	-	-	-	-	-	-	-	-	-	-	-	-	-
GEMBIO_HLA-G_G67	-	-	-	-	-	-	-	0.0227	-	-	-	-	-	-	-	-	-	-	-	-	-	-	-	-	-	-	-	-	-	-	-	-	-	-	-	-	-	-	-	-	-	-	-	-	-	-	-	-	-
GEMBIO_HLA-G_G68	-	-	-	-	-	-	-	-	-	-	-	-	-	-	-	0.0008	-	-	-	-	-	-	-	-	-	-	-	-	-	-	-	-	-	-	-	-	-	-	-	-	-	-	-	-	-	-	-	-	-
GEMBIO_HLA-G_G69	-	-	-	-	-	-	-	-	-	-	-	-	-	-	-	0.0008	-	-	-	-	-	-	-	-	-	-	-	-	-	-	-	-	-	-	-	-	-	-	-	-	-	-	-	-	-	-	-	-	-
GEMBIO_HLA-G_G7	-	-	-	-	-	-	-	-	-	-	-	-	-	-	-	-	-	-	-	-	-	-	-	-	-	-	-	-	-	0.0051	-	-	-	-	-	-	-	-	-	-	-	-	-	-	-	-	-	-	-
GEMBIO_HLA-G_G70	-	-	-	-	-	-	-	-	-	-	-	-	-	-	-	-	-	0.0227	-	-	-	-	-	-	-	-	-	-	-	-	-	-	-	-	-	-	-	-	-	-	-	-	-	-	-	-	-	-	-
GEMBIO_HLA-G_G71	-	-	-	-	-	-	-	-	-	-	-	-	-	-	-	-	-	-	-	-	-	-	-	-	-	-	-	-	-	-	-	-	-	-	-	-	-	-	0.005	-	-	-	-	-	-	-	-	-	-
GEMBIO_HLA-G_G72	-	-	-	-	-	-	-	-	-	-	-	-	-	-	-	-	-	-	-	-	-	-	-	-	-	-	-	-	-	-	-	-	0.0049	-	-	-	-	-	-	-	-	-	-	-	-	-	-	-	-
GEMBIO_HLA-G_G73	-	-	-	-	-	-	-	-	-	-	-	-	-	-	-	-	-	-	-	-	-	-	-	-	-	-	-	-	-	-	-	-	-	-	-	-	-	-	-	-	-	-	-	-	-	-	0.0455	-	-
GEMBIO_HLA-G_G74	-	-	-	-	-	-	-	-	-	-	-	-	-	-	-	0.0004	-	-	-	-	-	-	-	-	-	-	-	-	-	-	-	-	-	-	-	-	-	-	-	-	-	-	-	-	-	-	-	-	-
GEMBIO_HLA-G_G75	-	-	-	-	-	-	-	-	-	-	-	-	-	-	-	0.0004	-	-	-	-	-	-	-	-	-	-	-	-	-	-	-	-	-	-	-	-	-	-	-	-	-	-	-	-	-	-	-	-	-
GEMBIO_HLA-G_G76	0.0053	-	-	-	-	-	-	-	-	-	-	-	-	-	-	0.0004	-	-	-	-	-	-	-	-	-	-	-	-	-	-	-	-	-	0.0223	-	-	-	-	-	-	-	-	-	-	-	-	-	-	-
GEMBIO_HLA-G_G77	-	-	-	-	0.0082	-	-	-	-	-	-	-	-	-	-	-	-	-	-	-	-	-	-	-	-	-	-	-	-	-	-	-	-	-	-	-	-	-	-	-	-	-	-	-	-	-	-	-	-
GEMBIO_HLA-G_G78	-	-	-	-	-	-	-	-	-	0.05	-	-	-	-	-	-	-	-	-	-	-	-	-	-	-	-	-	-	-	-	-	-	-	-	-	-	-	-	-	-	-	-	-	-	-	-	-	-	-
GEMBIO_HLA-G_G79	-	-	-	0.0455	-	-	-	-	-	-	-	-	-	-	-	-	-	-	-	-	-	-	-	-	-	-	-	-	-	-	-	-	-	-	-	-	-	-	-	-	-	-	-	-	-	-	-	-	-
GEMBIO_HLA-G_G8	-	-	-	-	-	-	-	-	-	-	-	-	-	-	-	0.0004	-	-	-	-	-	-	-	0.0106	-	-	-	-	-	-	-	-	-	-	-	-	-	-	-	-	-	-	-	-	-	-	-	-	-
GEMBIO_HLA-G_G80	-	-	-	-	-	-	-	-	-	-	-	-	-	-	-	0.0004	-	-	-	-	-	-	-	-	-	-	-	-	-	-	-	-	-	-	-	-	-	-	-	-	-	-	-	-	-	-	-	-	-
GEMBIO_HLA-G_G82	-	-	-	-	-	-	-	-	-	-	-	-	-	-	-	0.0004	-	-	-	-	-	-	-	-	-	-	-	-	-	-	-	-	-	-	-	-	-	-	-	-	-	-	-	-	-	-	-	-	-
GEMBIO_HLA-G_G83	-	-	-	-	-	-	-	-	-	-	-	-	-	-	-	0.0004	-	-	-	-	-	-	-	-	-	-	-	-	-	-	-	-	-	-	-	-	-	-	-	-	-	-	-	-	-	-	-	-	-
GEMBIO_HLA-G_G84	-	-	-	-	-	-	-	-	-	-	-	-	-	-	-	-	-	-	-	-	-	-	-	-	-	-	-	-	-	-	-	-	-	-	-	-	-	-	-	-	-	-	-	-	-	-	-	-	-
GEMBIO_HLA-G_G85	-	-	-	-	-	-	-	-	-	-	-	-	-	-	-	-	-	-	-	-	-	-	-	-	-	-	-	-	-	-	-	-	-	-	-	-	-	-	-	-	-	-	-	-	-	-	-	-	-
GEMBIO_HLA-G_G86	-	-	-	-	-	-	-	-	-	-	-	-	-	-	-	-	-	-	-	-	-	-	-	-	-	-	-	-	-	-	-	-	-	-	-	-	-	-	-	-	-	-	-	-	-	-	-	-	-
GEMBIO_HLA-G_G87	-	-	-	-	-	-	-	-	-	-	-	-	-	-	-	-	-	-	-	-	-	-	-	-	-	-	-	-	-	-	-	-	-	-	-	-	-	-	-	-	-	-	-	0.0556	-	-	-	-	-
GEMBIO_HLA-G_G88	-	-	-	-	-	-	-	-	-	-	-	-	-	-	0.0556	-	-	-	-	-	-	-	-	-	-	-	-	-	-	-	-	-	-	-	-	-	-	-	-	-	-	-	-	-	-	-	-	-	-
GEMBIO_HLA-G_G89	-	-	-	-	-	-	-	-	-	-	0.006	0.0238	-	-	-	0.0008	-	-	-	-	-	-	-	-	-	-	-	-	-	-	-	-	-	-	-	-	-	-	-	-	-	-	-	-	-	-	-	-	-
GEMBIO_HLA-G_G9	-	-	-	-	-	-	-	-	-	-	-	-	-	-	-	-	-	-	-	-	-	-	-	-	-	-	-	-	-	-	-	-	-	-	-	-	-	-	-	-	-	-	-	-	-	-	0.0455	-	-
GEMBIO_HLA-G_G90	0.0053	-	-	-	-	0.125	-	-	-	-	-	-	-	0.0833	-	0.0031	-	-	-	-	-	-	-	-	-	-	-	-	0.0155	-	-	-	-	-	-	-	-	-	-	-	-	-	-	-	-	-	-	-	-
GEMBIO_HLA-G_G92	-	-	-	-	-	-	-	-	-	-	-	-	-	-	-	0.0008	-	-	-	-	-	-	-	-	-	-	-	-	-	-	-	-	-	0.0045	-	-	-	-	-	-	-	-	-	-	-	-	-	-	-
GEMBIO_HLA-G_G93	-	-	-	-	-	-	0.05	-	-	-	-	-	-	-	-	-	-	-	-	-	-	-	-	-	-	-	-	-	-	-	-	-	-	-	-	-	-	-	-	-	-	-	-	-	-	-	-	-	-
GEMBIO_HLA-G_G94	-	-	-	-	-	-	-	-	-	-	-	-	-	-	-	-	-	-	-	-	-	-	-	-	-	-	-	-	-	-	-	0.011	-	-	-	-	-	-	-	-	-	-	-	-	-	-	-	-	-
GEMBIO_HLA-G_G95	-	-	-	-	-	-	-	-	-	-	-	-	-	-	-	-	-	-	-	-	-	-	-	-	-	-	-	-	-	-	-	-	-	-	-	-	-	-	-	-	-	-	-	-	-	-	-	-	-
GEMBIO_HLA-G_G96	-	-	-	-	-	-	-	-	-	0.05	-	-	-	-	-	0.0004	-	-	-	-	-	-	-	-	-	-	-	-	-	-	-	-	-	-	-	-	-	-	-	-	-	-	-	-	-	-	-	-	-
GEMBIO_HLA-G_G97	-	-	-	-	-	-	-	-	-	-	-	-	-	-	-	-	-	-	-	-	-	-	-	-	-	-	-	-	-	-	-	-	-	-	-	-	-	-	-	-	-	-	-	-	-	-	-	-	-
GEMBIO_HLA-G_G99	-	-	-	-	-	-	-	-	-	-	-	-	-	-	-	-	-	-	-	-	-	-	-	-	-	-	-	-	-	-	-	-	-	-	-	-	-	-	-	-	-	-	-	-	-	-	-	-	-
[truncated: 40 more columns]

## Sheet: Countries
Data	Algeria	Bangladesh	Barbados	Bougainville Island	Brazil	Cambodia	Central African Republic	China	Colombia	Democratic Republic of Congo	England	Finland	France	Gambia	India	Israel	Italy	Japan	Kenya	Malaysia	Mexico	Namibia	New Guinea	Nigeria	Orkney	Pakistan	Peru	Philippines	Puerto Rico	Russia	Senegal	Siberia	Sierra Leone	South Africa	Spain	Sri Lanka	Sumatra	USA	Vietnan
2N	52	168	190	18	2652	14	48	874	198	20	182	198	92	224	200	236	282	260	218	38	62	4	40	440	24	526	170	62	200	74	12	44	170	8	212	200	20	652	196
G*01:01:01:01	0.0962	0.1488	0.0789	-	0.2466	0.4286	0.0417	0.3799	0.2121	-	0.3132	0.3687	0.2391	0.1161	0.195	0.1822	0.2766	0.2538	0.1651	0.3158	0.2419	-	-	0.0977	0.4167	0.173	0.3353	0.0161	0.225	0.2568	0.0833	0.1591	0.1412	0.375	0.3113	0.12	-	0.2285	0.2959
G*01:01:01:04	0.0192	-	0.0842	-	0.0464	-	0.1042	-	0.0556	0.15	0.0604	0.0101	0.0326	0.0625	-	0.0169	0.0142	-	0.1009	-	0.0161	0.5	-	0.0841	0.0417	0.0019	0.0471	-	0.065	-	0.0833	-	0.0647	0.125	0.0802	-	-	0.0276	-
G*01:01:01:05	0.1346	0.0417	0.0368	-	0.086	0.0714	-	0.0263	0.1263	-	0.1209	0.2727	0.1522	0.0268	0.03	0.0551	0.1241	0.0038	0.0229	0.0263	0.0161	-	-	0.0545	0.0833	0.0627	0.0235	-	0.105	0.1216	-	0.0682	0.0588	-	0.0849	0.08	-	0.0844	0.0204
G*01:01:01:06	-	0.1012	0.0316	-	0.0053	0.0714	-	0.0057	0.0051	0.1	-	-	-	0.0179	0.03	0.0085	-	-	0.0229	-	-	-	-	0.0318	-	0.0171	-	-	0.01	-	-	-	0.0235	-	0.0047	0.08	-	0.0123	0.0357
G*01:01:01:08	0.0192	-	0.0316	-	0.0215	-	-	-	0.0354	-	0.0055	-	0.1087	0.0446	0.005	0.0085	0.0319	-	0.0688	-	0.0161	-	-	0.0295	0.0417	0.0133	0.0059	-	0.03	0.0135	0.3333	-	0.1	-	0.0425	-	-	0.0153	-
G*01:01:01:09	0.0192	-	0.0053	-	0.0034	-	-	0.0011	-	-	-	-	0.0109	-	0.01	-	-	-	-	-	-	-	-	-	-	0.0247	-	-	-	0.0135	-	-	-	-	-	0.01	-	-	-
G*01:01:01:13	-	0.006	-	-	0.0049	-	-	0.0023	-	0.1	-	-	-	-	0.01	0.0212	0.0071	-	0.0229	-	-	-	-	-	-	0.0038	0.0059	-	0.015	-	-	-	-	-	-	0.005	-	0.0061	0.0918
G*01:01:01:14Q	-	-	-	-	0.0004	-	-	-	-	-	-	-	-	-	-	-	0.0071	-	-	-	-	-	-	-	-	0.0019	-	-	-	-	-	-	-	-	-	-	-	-	-
G*01:01:02:01	0.2692	0.0833	0.1158	-	0.1614	0.0714	0.125	0.0481	0.1667	0.1	0.2033	0.1414	0.1522	0.2143	0.12	0.1992	0.1702	0.1885	0.1284	-	0.3226	-	-	0.1318	0.125	0.1578	0.3	0.1129	0.135	0.2027	-	0.1818	0.0765	-	0.1934	0.115	0.1	0.1856	0.0663
G*01:01:02:02	0.0192	-	0.0211	-	0.006	-	0.0417	-	0.0051	-	-	-	-	0.0179	0.005	0.0042	0.0071	-	0.0046	-	-	-	-	0.0136	-	-	-	-	-	-	-	-	-	-	0.0142	-	-	-	-
G*01:01:02:04	-	-	0.0158	-	-	-	0.0208	-	-	-	-	-	-	-	-	-	-	-	-	-	-	-	-	0.0114	-	-	-	-	-	-	-	-	-	-	-	-	-	0.0077	-
G*01:01:03:03	0.0192	0.2321	-	0.0556	0.0483	-	-	0.2174	0.0101	-	0.0934	0.0404	0.0109	-	0.105	0.0381	0.0284	0.0308	-	0.1053	-	-	0.25	-	0.0417	0.1464	0.0353	0.1774	0.05	0.1216	-	0.0227	-	-	0.0472	0.16	0.1	0.0721	0.2041
G*01:01:03:04	-	-	-	-	0.0004	-	-	-	-	-	-	-	-	-	-	-	0.0035	-	-	-	-	-	-	-	-	-	-	-	-	-	-	-	-	-	-	-	-	-	-
G*01:01:12	-	-	-	-	0.0019	-	-	0.0057	-	-	-	-	-	-	0.01	-	0.0035	-	-	-	-	-	-	-	-	0.0095	0.0118	-	-	-	-	-	-	-	-	-	-	-	-
G*01:01:14(full_gen)	-	-	0.0053	-	0.0038	-	-	-	-	-	-	0.0253	-	-	-	0.0169	0.0035	-	-	-	-	-	-	-	-	-	-	-	0.005	-	-	-	-	-	0.0047	-	-	-	-
G*01:01:15(full_gen)	-	-	0.0158	-	0.0041	-	-	-	-	-	-	-	-	0.0045	-	-	0.0035	-	0.0138	-	-	-	-	0.0318	-	0.0019	-	-	-	-	-	-	0.0059	-	-	-	-	0.0015	-
G*01:01:17	-	-	-	-	0.0049	-	-	-	-	-	0.011	-	-	0.0089	-	-	-	-	0.0092	-	-	-	-	0.0045	-	-	0.0059	-	-	-	0.0833	-	-	-	-	-	-	0.0015	-
G*01:01:19(full_gen)	-	-	-	-	0.0019	-	-	-	-	-	-	-	-	-	-	-	-	-	0.0459	-	-	-	-	-	-	-	-	-	-	-	-	-	-	0.125	-	-	-	-	-
G*01:01:21	-	-	-	-	-	-	-	-	-	-	-	-	-	-	-	-	-	-	-	-	-	-	-	-	-	-	-	-	0.005	-	-	-	-	-	-	-	-	-	-
G*01:01:22:01	-	0.006	0.0105	-	0.0094	-	-	0.0046	0.0051	-	0.011	0.0253	0.0109	0.0089	0.065	0.0169	0.0426	-	0.0092	-	-	0.25	-	-	-	0.0494	-	-	0.01	-	-	-	-	-	0.0094	0.015	-	0.0169	-
G*01:01:22:04	-	-	-	-	-	-	-	-	-	-	-	-	-	-	-	-	-	-	0.0046	-	-	0.25	-	0.0045	-	-	-	-	-	-	-	-	-	-	-	-	-	-	-
G*01:03:01:02	0.1346	0.0119	0.1158	-	0.0811	-	0.0833	0.008	0.0859	0.25	0.0275	0.0101	0.0435	0.1161	0.04	0.0763	0.0496	0.0154	0.0872	-	0.0806	-	-	0.0682	-	0.0209	0.0353	-	0.11	0.0405	-	0.1591	0.1176	-	0.033	0.015	-	0.0552	-
G*01:04:01:01	0.1346	0.1786	0.0474	0.7778	0.0913	0.2857	0.1667	0.222	0.1717	-	0.0549	0.0556	0.0435	0.0625	0.105	0.0847	0.0993	0.3615	0.0138	0.3684	0.2581	-	0.325	0.0386	0.125	0.1616	0.1235	0.2097	0.105	0.0676	0.0833	0.2273	0.0647	-	0.066	0.215	0.5	0.092	0.2194
G*01:04:01:02	-	0.0417	-	-	0.003	-	-	0.0011	-	-	-	-	-	-	0.065	-	-	0.1154	-	-	-	-	-	-	-	0.0076	-	-	-	-	-	-	-	-	-	0.065	-	0.0169	0.0051
G*01:04:01:03	-	-	-	-	-	-	-	0.0011	-	-	-	-	-	-	-	-	-	-	-	-	-	-	-	-	-	-	-	-	-	-	-	-	-	-	-	-	-	-	-
G*01:04:04	0.0385	-	0.2053	-	0.0615	-	0.0417	0.0034	0.0354	-	0.011	0.0051	0.0543	0.1607	0.005	0.0339	0.0284	-	0.0963	-	0.0161	-	0.025	0.2205	-	0.0133	-	-	0.05	0.0135	0.25	-	0.1294	0.125	0.033	-	-	0.0307	-
G*01:04:05(full_gen)	-	-	0.0053	-	0.0019	-	-	-	0.0101	-	-	-	-	0.0089	-	-	-	-	0.0092	-	-	-	-	0.0227	-	-	-	-	-	-	-	-	0.0059	-	-	-	-	0.0031	-
G*01:05N	-	0.0119	0.0632	-	0.0177	-	-	0.0263	0.0202	0.05	-	0.0101	0.0217	0.0357	0.005	0.0466	0.0319	0.0038	0.0688	-	0.0161	-	-	0.0864	-	0.019	-	-	0.005	0.0541	-	-	0.1118	-	0.0047	-	-	0.0184	0.0102
G*01:06:01:01	0.0577	0.1012	0.0105	-	0.0494	-	-	0.016	0.0354	-	0.0604	0.0253	0.1087	-	0.16	0.1271	0.0603	0.0038	0.0046	-	-	-	-	-	0.125	0.0817	0.0353	-	0.02	0.0811	-	0.1818	-	-	0.0519	0.095	-	0.0966	0.0255
G*01:06:01:02	-	0.0119	-	-	-	-	-	-	-	-	-	-	-	-	0.01	-	-	-	-	-	-	-	-	-	-	0.0057	-	-	-	-	-	-	-	-	-	-	-	0.0015	-
G*01:08:02	-	-	-	-	0.0011	-	-	-	-	-	-	-	-	-	-	-	-	-	-	-	-	-	-	-	-	-	-	-	-	-	-	-	-	-	-	-	-	-	-
G*01:09(full_gen)	-	-	-	-	0.0004	-	-	-	-	-	-	-	-	-	-	-	-	-	-	-	-	-	-	-	-	-	-	-	-	-	-	-	-	-	-	-	-	-	-
G*01:11(full_gen)	-	-	0.0053	-	0.0011	-	-	-	-	-	-	-	-	-	-	-	-	-	-	-	-	-	-	-	-	-	-	-	0.015	-	-	-	-	-	-	-	-	0.0015	-
G*01:14(full_gen)	-	-	0.0053	-	-	-	-	-	-	-	-	-	-	-	-	-	-	-	-	-	-	-	-	-	-	-	-	-	-	-	-	-	0.0176	-	-	-	-	0.0031	-
G*01:21N(full_gen)	-	-	-	-	0.0004	-	-	-	-	-	-	-	-	-	-	-	-	0.0038	-	-	-	-	-	-	-	-	-	-	-	-	-	-	-	-	-	-	-	-	-
G*01:26	0.0385	-	-	-	-	-	-	-	-	-	-	-	-	-	-	-	-	-	-	-	-	-	-	-	-	-	-	-	-	-	-	-	-	-	-	-	-	-	-
GEMBIO_HLA-G_G1	-	-	-	-	0.0004	-	-	-	-	-	-	-	-	-	-	-	-	-	-	-	-	-	-	-	-	-	-	-	-	-	-	-	-	-	-	-	-	-	-
GEMBIO_HLA-G_G10	-	-	-	-	0.0004	-	-	-	-	-	-	-	-	-	-	-	-	-	-	-	-	-	-	-	-	-	-	-	-	-	-	-	-	-	-	-	-	-	-
GEMBIO_HLA-G_G100	-	-	-	-	0.0004	-	-	-	-	-	-	-	-	-	-	-	-	-	-	-	-	-	-	-	-	-	-	-	-	-	-	-	-	-	-	-	-	-	-
GEMBIO_HLA-G_G101	-	-	-	-	-	-	-	-	-	-	-	-	-	-	-	-	-	-	-	-	-	-	-	-	-	-	-	0.0161	-	-	-	-	-	-	-	-	-	-	-
GEMBIO_HLA-G_G102	-	-	-	-	-	-	-	-	-	-	-	-	-	-	-	0.0042	-	-	-	-	-	-	-	-	-	-	-	-	-	-	-	-	-	-	-	-	-	-	-
GEMBIO_HLA-G_G103	-	-	0.0105	-	-	-	-	-	-	-	-	-	-	0.0268	-	-	-	-	-	-	-	-	-	0.0045	-	-	-	-	0.005	-	-	-	0.0235	-	-	-	-	0.0015	-
GEMBIO_HLA-G_G104	-	-	-	-	0.0004	-	-	-	-	-	-	-	-	-	-	-	-	-	-	-	-	-	-	-	-	-	-	-	-	-	-	-	-	-	-	-	-	-	-
GEMBIO_HLA-G_G105	-	-	-	-	0.0004	-	-	-	-	-	-	-	-	-	-	-	-	-	-	-	-	-	-	-	-	-	-	-	-	-	-	-	-	-	-	-	-	-	-
GEMBIO_HLA-G_G107	-	0.006	-	-	-	-	-	-	-	-	-	-	-	-	-	-	-	-	-	-	-	-	-	-	-	-	-	-	-	-	-	-	-	-	-	-	-	-	-
GEMBIO_HLA-G_G109	-	-	-	-	0.0004	-	-	-	-	-	-	-	-	-	-	-	-	-	-	-	-	-	-	-	-	-	-	-	-	-	-	-	-	-	-	-	-	-	-
GEMBIO_HLA-G_G11	-	-	-	-	-	-	-	0.0011	-	-	-	-	-	-	-	-	-	-	-	-	-	-	-	-	-	-	-	-	-	-	-	-	-	-	-	-	-	-	-
GEMBIO_HLA-G_G110	-	-	0.0368	-	0.0026	-	-	-	0.0051	-	-	-	-	-	-	0.0042	-	-	0.0229	-	-	-	-	0.0205	-	-	-	-	-	-	-	-	-	-	-	-	-	0.0031	-
GEMBIO_HLA-G_G111	-	-	-	-	-	-	-	0.0011	-	-	-	-	-	-	-	-	-	-	-	-	-	-	-	-	-	-	-	0.0161	-	-	-	-	-	-	-	-	-	-	-
GEMBIO_HLA-G_G112	-	-	0.0053	-	-	-	-	-	-	-	-	-	-	-	-	-	-	-	-	-	-	-	-	-	-	-	-	-	-	-	-	-	-	-	-	-	-	-	-
GEMBIO_HLA-G_G113	-	-	-	-	-	-	-	-	-	-	-	-	-	-	-	-	-	-	-	-	-	-	-	0.0023	-	-	-	-	-	-	-	-	-	-	-	-	-	-	-
GEMBIO_HLA-G_G114	-	-	-	-	-	-	-	-	-	-	-	-	-	-	-	-	-	-	-	-	-	-	-	-	-	-	0.0118	-	-	-	-	-	-	-	-	-	-	-	-
GEMBIO_HLA-G_G115	-	-	-	-	-	-	-	-	-	-	-	-	-	-	-	-	-	-	-	-	-	-	-	-	-	-	-	-	-	-	-	-	-	-	-	-	-	0.0015	-
GEMBIO_HLA-G_G116	-	-	-	-	0.0004	-	-	0.0057	-	-	-	-	-	-	-	-	-	0.0115	-	-	-	-	-	-	-	-	-	-	-	-	-	-	-	-	-	-	-	-	0.0051
GEMBIO_HLA-G_G117	-	-	-	-	-	-	-	0.0011	-	-	-	-	-	-	-	-	-	-	-	-	-	-	-	-	-	-	-	-	-	-	-	-	-	-	-	-	-	-	-
GEMBIO_HLA-G_G118	-	-	-	-	-	-	-	-	-	-	-	-	-	-	-	-	-	-	-	-	-	-	-	0.0023	-	-	-	-	-	-	-	-	-	-	-	-	-	-	-
GEMBIO_HLA-G_G119	-	-	-	-	-	-	-	-	-	-	-	-	-	-	-	0.0042	-	-	-	-	-	-	-	-	-	-	-	-	-	-	-	-	-	-	-	-	-	-	-
GEMBIO_HLA-G_G12	-	-	-	-	-	-	-	-	-	-	-	-	-	-	-	-	-	-	-	-	-	-	0.025	-	-	-	-	-	-	-	-	-	-	-	-	-	-	-	-
GEMBIO_HLA-G_G120	-	-	-	-	-	-	-	-	-	-	-	-	-	-	-	-	-	-	-	-	-	-	-	0.0023	-	-	-	-	-	-	-	-	-	-	-	-	-	-	-
GEMBIO_HLA-G_G121	-	-	-	-	0.0011	-	-	-	-	-	-	-	-	-	-	-	-	-	-	-	-	-	-	-	-	-	-	-	-	-	-	-	-	-	-	-	-	-	-
GEMBIO_HLA-G_G122	-	-	-	-	-	-	-	-	-	-	-	-	-	-	-	-	-	-	-	-	-	-	-	-	-	-	-	0.0161	-	-	-	-	-	-	-	-	-	-	-
GEMBIO_HLA-G_G123	-	-	-	-	-	-	-	-	-	-	-	-	-	-	-	-	-	-	-	0.0263	-	-	-	-	-	-	-	-	-	-	-	-	-	-	-	-	-	-	-
GEMBIO_HLA-G_G124	-	-	-	-	-	-	-	-	-	-	-	-	-	-	-	-	-	-	-	-	-	-	-	-	-	0.0019	-	-	-	-	-	-	-	-	-	-	-	-	-
GEMBIO_HLA-G_G125	-	-	-	-	-	-	-	0.0011	-	-	-	-	-	-	-	-	-	-	-	-	-	-	-	-	-	-	-	-	-	-	-	-	-	-	-	-	-	-	-
GEMBIO_HLA-G_G126	-	-	-	-	-	-	-	-	-	-	-	-	-	-	-	-	-	-	-	-	-	-	-	-	-	-	-	-	-	-	-	-	0.0059	-	-	-	-	-	-
GEMBIO_HLA-G_G127	-	-	-	-	-	-	-	-	-	-	-	-	-	-	0.005	-	-	-	-	-	-	-	-	-	-	-	-	-	-	-	-	-	-	-	-	0.01	-	-	-
GEMBIO_HLA-G_G128	-	-	-	0.1111	-	-	-	0.0011	-	-	-	-	-	-	-	-	-	-	-	-	-	-	0.1	-	-	-	-	0.1935	-	-	-	-	-	-	-	-	0.1	-	0.0051
GEMBIO_HLA-G_G129	-	-	-	-	-	-	-	-	-	-	-	-	-	0.0089	-	-	-	-	-	-	-	-	-	-	-	-	-	-	-	-	-	-	-	-	-	-	-	-	-
GEMBIO_HLA-G_G13	-	-	-	-	-	-	0.0417	-	-	0.05	-	-	-	-	-	-	-	-	-	-	-	-	-	-	-	-	-	-	-	-	-	-	-	-	-	-	-	-	-
GEMBIO_HLA-G_G130	-	-	-	-	-	-	-	-	-	-	-	-	-	-	-	-	-	-	-	-	-	-	0.025	-	-	-	-	-	-	-	-	-	-	-	-	-	-	-	-
GEMBIO_HLA-G_G131	-	-	-	-	-	-	-	-	-	-	-	-	-	-	-	-	-	-	-	-	-	-	-	-	-	-	-	0.0161	-	-	-	-	-	-	-	-	-	-	-
GEMBIO_HLA-G_G132	-	-	-	-	-	-	0.0417	-	-	-	-	-	-	-	-	-	-	-	-	-	-	-	-	-	-	-	-	-	-	-	-	-	-	-	-	-	-	-	-
GEMBIO_HLA-G_G133	-	-	-	-	0.0004	-	-	-	-	-	-	-	-	-	-	0.0042	-	-	-	-	-	-	-	-	-	-	-	-	-	-	-	-	-	-	-	-	-	-	-
GEMBIO_HLA-G_G134	-	-	-	-	0.0004	-	-	-	-	-	-	-	-	-	-	-	-	-	-	-	-	-	-	-	-	-	-	-	-	-	-	-	-	-	-	-	-	-	-
GEMBIO_HLA-G_G135	-	-	-	-	-	-	-	-	-	-	-	-	-	-	-	-	-	0.0038	-	-	-	-	-	-	-	-	-	-	-	-	-	-	-	-	-	-	-	-	-
GEMBIO_HLA-G_G136	-	-	-	-	0.0004	-	-	-	-	-	-	-	-	-	-	-	-	-	-	-	-	-	-	-	-	-	-	-	-	-	-	-	-	-	-	-	-	-	-
GEMBIO_HLA-G_G137	-	-	-	-	-	-	-	-	-	-	-	-	-	0.0045	-	-	-	-	-	-	-	-	-	-	-	-	-	-	-	-	-	-	0.0118	-	-	-	-	-	-
GEMBIO_HLA-G_G138	-	-	-	-	-	-	-	-	-	-	-	-	-	-	-	-	-	-	-	-	-	-	-	-	-	-	0.0059	-	-	-	-	-	-	-	-	-	-	-	-
GEMBIO_HLA-G_G139	-	-	-	-	-	0.0714	-	-	-	-	-	-	-	-	-	-	-	-	-	-	-	-	-	-	-	-	-	-	-	-	-	-	-	-	-	-	-	-	0.0051
GEMBIO_HLA-G_G140	-	-	-	-	-	-	-	-	-	-	-	-	-	-	-	-	-	-	-	-	-	-	-	-	-	0.0019	-	-	-	-	-	-	-	-	-	-	-	-	-
GEMBIO_HLA-G_G141	-	-	-	-	0.0004	-	-	-	-	-	-	-	-	-	-	-	-	-	-	-	-	-	-	-	-	-	-	-	-	-	-	-	-	-	-	-	-	-	-
GEMBIO_HLA-G_G142	-	-	-	-	-	-	-	-	-	-	-	-	-	-	-	-	-	-	-	-	-	-	-	-	-	-	-	0.0161	-	-	-	-	-	-	-	-	-	-	-
GEMBIO_HLA-G_G143	-	-	-	-	-	-	-	-	-	-	-	-	-	-	-	-	-	-	-	-	-	-	0.025	-	-	-	-	0.0323	-	-	-	-	-	-	-	-	-	-	-
GEMBIO_HLA-G_G144	-	-	0.0263	-	0.006	-	0.0208	-	-	-	-	-	-	0.0179	-	0.0085	-	-	0.0183	-	0.0161	-	-	0.0205	-	-	-	-	0.01	-	-	-	0.0294	-	-	-	-	0.0031	-
GEMBIO_HLA-G_G145	-	-	-	-	-	-	-	-	-	-	-	-	-	-	-	-	-	-	-	-	-	-	-	-	-	-	-	0.0161	-	-	-	-	-	-	-	-	-	-	-
GEMBIO_HLA-G_G146	-	-	-	-	-	-	-	0.0011	-	-	-	-	-	-	-	-	-	-	-	-	-	-	-	-	-	-	-	-	-	-	-	-	-	-	-	-	-	-	-
GEMBIO_HLA-G_G147	-	-	-	-	-	-	-	0.0011	-	-	-	-	-	-	-	-	-	-	-	-	-	-	-	-	-	-	-	-	-	-	-	-	-	-	-	-	-	-	-
GEMBIO_HLA-G_G148	-	-	-	-	-	-	-	-	-	-	-	-	-	-	0.005	-	-	-	-	-	-	-	-	-	-	-	-	-	-	-	-	-	-	-	-	-	-	-	-
GEMBIO_HLA-G_G149	-	-	-	-	-	-	-	0.0011	-	-	-	-	-	-	-	-	-	-	-	-	-	-	-	-	-	-	-	-	-	-	-	-	-	-	-	-	-	-	-
GEMBIO_HLA-G_G15	-	-	-	-	-	-	-	-	-	-	-	-	-	-	-	-	-	-	0.0046	-	-	-	-	-	-	-	-	-	-	-	-	-	-	-	-	-	-	-	-
GEMBIO_HLA-G_G150	-	-	-	-	-	-	-	0.0011	-	-	-	-	-	-	-	-	-	-	-	-	-	-	-	-	-	-	-	-	-	-	-	-	-	-	-	-	-	-	-
GEMBIO_HLA-G_G151	-	-	-	-	-	-	-	0.0011	-	-	-	-	-	-	-	-	-	-	-	-	-	-	-	-	-	-	-	-	-	-	-	-	-	-	-	-	-	-	-
GEMBIO_HLA-G_G152	-	-	-	-	0.0004	-	-	-	-	-	-	-	-	-	-	-	-	-	-	-	-	-	-	-	-	-	-	-	-	-	-	-	-	-	-	-	-	-	-
GEMBIO_HLA-G_G153	-	-	-	-	-	-	-	-	-	-	-	-	-	-	-	-	-	-	-	0.0526	-	-	0.125	-	-	-	-	0.0806	-	-	-	-	-	-	-	-	0.05	-	-
GEMBIO_HLA-G_G154	-	-	-	-	-	-	-	-	-	-	-	-	-	-	0.005	-	-	-	-	-	-	-	-	-	-	-	-	-	-	-	-	-	-	-	-	-	-	-	-
GEMBIO_HLA-G_G155	-	-	-	-	0.0004	-	-	-	-	-	-	-	-	-	-	-	-	-	-	-	-	-	-	-	-	-	-	-	-	-	-	-	-	-	-	-	-	-	-
GEMBIO_HLA-G_G156	-	-	-	-	-	-	-	-	-	-	-	-	-	-	-	-	-	-	-	-	-	-	-	-	-	-	-	-	-	-	-	-	-	-	-	-	-	-	-
GEMBIO_HLA-G_G157	-	-	-	-	0.0004	-	-	-	-	-	-	-	-	-	-	-	-	-	-	-	-	-	-	-	-	-	-	-	-	-	-	-	-	-	-	-	-	-	-
GEMBIO_HLA-G_G158	-	-	-	-	-	-	-	-	-	-	-	-	-	-	-	-	-	-	-	-	-	-	-	-	-	-	-	-	-	0.0135	-	-	-	-	-	-	-	-	-
GEMBIO_HLA-G_G159	-	-	-	-	-	-	-	0.0011	-	-	-	-	-	-	-	-	-	-	-	-	-	-	-	-	-	-	-	-	-	-	-	-	-	-	-	-	-	-	-
GEMBIO_HLA-G_G160	-	-	-	-	0.0004	-	-	-	-	-	-	-	-	-	-	-	-	-	-	-	-	-	-	-	-	-	-	-	-	-	-	-	-	-	-	-	-	-	-
GEMBIO_HLA-G_G161	-	-	-	-	-	-	-	-	-	-	-	-	-	-	-	-	-	-	-	-	-	-	-	-	-	-	-	-	-	-	-	-	0.0059	-	-	-	-	-	-
GEMBIO_HLA-G_G162	-	-	-	-	-	-	-	-	-	-	-	-	-	-	-	-	-	-	-	0.0263	-	-	-	-	-	-	-	0.0161	-	-	-	-	-	-	-	-	-	-	-
GEMBIO_HLA-G_G17	-	-	-	-	-	-	-	0.0023	-	-	-	-	-	-	-	-	-	-	-	-	-	-	-	-	-	-	-	-	-	-	-	-	-	-	-	-	-	-	-
GEMBIO_HLA-G_G18	-	-	-	-	0.0004	-	-	-	-	-	-	-	-	-	-	-	-	-	0.0046	-	-	-	-	0.0045	-	-	-	-	-	-	-	-	-	-	-	-	-	0.0031	-
GEMBIO_HLA-G_G19	-	-	-	-	-	-	-	0.0011	-	-	-	-	-	-	-	-	-	-	-	-	-	-	-	-	-	-	-	-	-	-	-	-	-	-	-	-	-	-	-
GEMBIO_HLA-G_G2	-	0.006	-	-	-	-	-	0.0011	-	-	-	-	-	-	-	-	-	-	-	-	-	-	-	-	-	0.0019	-	-	-	-	-	-	-	-	-	0.01	-	-	0.0051
GEMBIO_HLA-G_G20	-	-	-	-	0.0004	-	-	-	-	-	-	-	-	-	-	-	-	-	-	-	-	-	-	-	-	-	-	-	-	-	-	-	-	-	-	-	-	-	-
GEMBIO_HLA-G_G21	-	-	-	-	-	-	-	-	-	-	-	-	-	-	-	0.0042	-	-	-	-	-	-	-	-	-	0.0019	0.0059	-	-	-	-	-	-	0.125	0.0094	-	-	0.0015	-
GEMBIO_HLA-G_G22	-	-	-	-	-	-	-	-	-	-	-	-	-	-	-	0.0042	-	-	-	-	-	-	-	-	-	-	-	-	-	-	-	-	-	-	-	-	-	-	-
GEMBIO_HLA-G_G23	-	-	-	-	-	-	-	-	-	-	-	-	-	-	-	-	-	-	-	-	-	-	0.025	-	-	-	-	-	-	-	-	-	-	-	-	-	-	-	-
GEMBIO_HLA-G_G24	-	-	-	-	0.0004	-	-	-	-	-	-	-	-	-	-	-	-	-	-	-	-	-	-	-	-	-	-	-	-	-	-	-	-	-	-	-	-	-	-
GEMBIO_HLA-G_G25	-	-	-	-	0.0011	-	-	-	0.0051	-	-	-	-	-	-	-	-	-	-	-	-	-	-	-	-	-	0.0118	-	-	-	-	-	-	-	-	-	-	-	-
GEMBIO_HLA-G_G26	-	-	-	-	-	-	-	-	-	-	-	-	-	-	-	-	-	-	-	0.0263	-	-	-	-	-	-	-	-	-	-	-	-	-	-	-	-	-	-	-
GEMBIO_HLA-G_G27	-	-	-	-	0.0004	-	-	-	-	-	-	-	-	-	-	-	-	-	-	-	-	-	-	-	-	0.0019	-	-	-	-	-	-	-	-	-	-	-	-	-
GEMBIO_HLA-G_G28	-	-	-	-	-	-	-	-	-	-	-	-	-	-	-	-	-	0.0038	-	-	-	-	-	-	-	-	-	-	-	-	-	-	-	-	-	-	-	-	-
GEMBIO_HLA-G_G29	-	-	-	-	-	-	-	-	-	-	-	-	-	-	-	-	-	-	-	-	-	-	-	-	-	0.0019	-	-	-	-	-	-	-	-	-	-	-	-	-
GEMBIO_HLA-G_G3	-	-	-	-	-	-	-	-	-	-	-	-	-	-	-	-	-	-	-	-	-	-	-	-	-	-	-	0.0161	-	-	-	-	-	-	-	-	-	-	-
GEMBIO_HLA-G_G31	-	-	-	-	0.0023	-	0.1667	0.0011	-	-	0.0055	-	0.0109	0.0045	-	0.0212	0.0035	-	0.0138	-	-	-	-	-	-	-	-	-	0.005	-	-	-	-	-	0.0094	-	-	-	-
GEMBIO_HLA-G_G32	-	-	-	-	-	-	-	-	-	-	-	-	-	-	-	-	-	-	-	-	-	-	0.025	-	-	-	-	-	-	-	-	-	-	-	-	-	-	-	-
GEMBIO_HLA-G_G33	-	-	-	-	-	-	-	-	-	-	-	-	-	-	-	-	-	-	-	-	-	-	-	-	-	0.0019	-	-	-	-	-	-	-	-	-	-	-	-	-
GEMBIO_HLA-G_G34	-	-	-	-	-	-	-	-	-	-	-	-	-	-	-	-	-	-	-	-	-	-	-	-	-	-	-	0.0161	-	-	-	-	-	-	-	-	-	-	-
GEMBIO_HLA-G_G35	-	-	-	-	-	-	-	0.0011	-	-	-	-	-	-	-	-	-	-	-	-	-	-	-	-	-	-	-	-	-	-	-	-	-	-	-	-	-	-	-
GEMBIO_HLA-G_G36	-	-	-	-	-	-	-	-	-	-	-	0.0051	-	-	-	-	-	-	-	-	-	-	-	-	-	-	-	-	-	-	-	-	-	-	-	-	-	-	-
GEMBIO_HLA-G_G37	-	-	-	-	-	-	0.0208	-	-	-	-	-	-	-	-	-	-	-	-	-	-	-	-	-	-	-	-	-	-	-	-	-	-	-	-	-	-	-	-
GEMBIO_HLA-G_G38	-	-	-	-	0.0004	-	-	-	-	-	-	-	-	-	-	-	-	-	-	-	-	-	-	-	-	-	-	-	-	-	-	-	-	-	-	-	-	-	-
GEMBIO_HLA-G_G39	-	-	-	-	-	-	-	-	-	0.05	-	-	-	-	-	-	-	-	0.0092	-	-	-	-	-	-	-	-	-	-	-	-	-	-	-	-	-	-	-	-
GEMBIO_HLA-G_G4	-	-	-	-	0.0004	-	-	-	-	-	-	-	-	-	-	-	-	-	-	-	-	-	-	-	-	-	-	-	-	-	-	-	-	-	-	-	-	-	-
GEMBIO_HLA-G_G40	-	-	-	-	-	-	-	-	-	-	-	-	-	-	-	-	-	-	-	-	-	-	-	-	-	-	-	-	-	-	-	-	-	-	-	0.005	-	-	-
GEMBIO_HLA-G_G41	-	-	-	-	0.0004	-	-	-	-	-	-	-	-	-	-	-	-	-	-	-	-	-	-	-	-	-	-	-	-	-	-	-	-	-	-	-	-	-	-
GEMBIO_HLA-G_G42	-	-	-	-	-	-	-	-	-	-	-	-	-	-	-	-	-	-	-	-	-	-	-	-	-	-	-	-	-	-	-	-	-	-	-	-	-	0.0015	-
GEMBIO_HLA-G_G43	-	-	-	-	-	-	-	-	-	-	0.0055	-	-	-	-	-	-	-	-	-	-	-	-	-	-	-	-	-	-	-	-	-	-	-	-	-	-	-	-
GEMBIO_HLA-G_G44	-	-	-	-	-	-	-	0.0011	-	-	-	-	-	-	-	-	-	-	-	-	-	-	-	-	-	-	-	-	-	-	-	-	-	-	-	-	-	-	-
GEMBIO_HLA-G_G45	-	-	-	-	-	-	-	-	-	-	-	-	-	-	-	-	-	-	-	-	-	-	-	-	-	-	-	-	-	-	-	-	-	-	-	-	-	0.0015	-
GEMBIO_HLA-G_G46	-	-	-	-	-	-	-	-	-	-	-	-	-	-	0.005	-	-	-	-	-	-	-	-	-	-	-	-	-	-	-	-	-	-	-	-	-	-	-	-
GEMBIO_HLA-G_G47	-	-	-	-	-	-	-	0.0011	-	-	-	-	-	-	-	-	-	-	-	-	-	-	-	-	-	-	-	-	-	-	-	-	-	-	-	-	-	-	-
GEMBIO_HLA-G_G48	-	-	-	-	-	-	-	0.0011	-	-	-	-	-	-	-	-	-	-	-	-	-	-	-	-	-	0.0019	-	-	-	-	-	-	-	-	-	-	-	-	-
GEMBIO_HLA-G_G49	-	0.006	-	-	-	-	-	-	-	-	-	-	-	-	-	-	-	-	-	-	-	-	-	-	-	-	-	-	-	-	-	-	-	-	-	-	-	-	-
GEMBIO_HLA-G_G5	-	-	-	-	0.0004	-	-	-	-	-	-	-	-	-	-	-	-	-	-	-	-	-	-	-	-	-	-	-	-	-	-	-	-	-	-	-	-	-	-
GEMBIO_HLA-G_G50	-	-	-	-	-	-	-	0.0011	-	-	-	-	-	-	-	-	-	-	-	-	-	-	-	-	-	-	-	-	-	-	-	-	-	-	-	-	-	-	-
GEMBIO_HLA-G_G51	-	-	-	-	0.0004	-	-	-	-	-	-	-	-	-	-	-	-	-	-	-	-	-	-	-	-	-	-	-	-	-	-	-	-	-	-	-	-	-	-
GEMBIO_HLA-G_G52	-	-	-	-	-	-	-	-	-	-	-	-	-	-	-	-	-	-	-	-	-	-	-	-	-	-	-	-	-	-	-	-	-	-	-	-	-	-	0.0051
GEMBIO_HLA-G_G53	-	-	-	-	-	-	-	-	-	-	-	-	-	-	-	-	-	-	-	-	-	-	-	-	-	-	-	-	0.005	-	-	-	-	-	-	-	-	-	-
GEMBIO_HLA-G_G54	-	-	-	-	0.0008	-	-	-	-	-	0.0055	-	-	-	-	-	-	-	-	-	-	-	-	-	-	0.0019	-	-	-	-	-	-	-	-	-	-	-	-	-
GEMBIO_HLA-G_G55	-	-	-	-	-	-	-	-	-	-	-	-	-	-	-	-	-	-	-	0.0263	-	-	-	-	-	-	-	-	-	-	-	-	-	-	-	-	-	-	-
GEMBIO_HLA-G_G56	-	-	-	-	-	-	-	-	-	-	-	-	-	0.0045	-	-	-	-	-	-	-	-	-	-	-	-	-	-	-	-	-	-	-	-	-	-	-	-	-
GEMBIO_HLA-G_G57	-	-	-	-	-	-	-	-	-	-	-	-	-	-	-	-	-	-	-	0.0263	-	-	-	-	-	-	-	-	-	-	-	-	-	-	-	-	-	-	-
GEMBIO_HLA-G_G58	-	-	-	-	-	-	-	-	-	-	-	-	-	-	-	-	-	-	-	-	-	-	-	-	-	-	-	0.0161	-	-	-	-	-	-	-	-	-	-	-
GEMBIO_HLA-G_G59	-	-	-	-	0.0008	-	-	-	-	-	-	-	-	-	-	-	-	-	0.0138	-	-	-	-	0.0045	-	-	-	-	-	-	-	-	-	-	-	-	-	-	-
GEMBIO_HLA-G_G6	-	-	-	-	-	-	-	-	-	-	-	-	-	-	-	-	-	-	-	-	-	-	-	-	-	0.0019	-	-	-	-	-	-	-	-	-	-	-	-	-
GEMBIO_HLA-G_G60	-	-	-	-	-	-	-	-	-	-	-	-	-	-	-	-	-	-	-	-	-	-	-	-	-	-	-	-	-	-	-	-	-	-	-	-	0.05	-	-
GEMBIO_HLA-G_G61	-	-	-	-	-	-	-	-	-	0.05	-	-	-	-	-	-	-	-	-	-	-	-	-	-	-	-	-	-	-	-	-	-	-	-	-	-	-	-	-
GEMBIO_HLA-G_G62	-	-	-	-	-	-	-	-	-	-	-	-	-	-	-	-	-	-	-	-	-	-	-	-	-	0.0019	-	-	-	-	-	-	-	-	-	-	-	-	-
GEMBIO_HLA-G_G63	-	-	-	-	0.0004	-	-	-	-	-	-	-	-	-	-	-	-	-	-	-	-	-	-	-	-	-	-	-	-	-	-	-	-	-	-	-	-	-	-
GEMBIO_HLA-G_G64	-	-	-	-	-	-	-	-	-	-	-	-	-	-	-	-	-	-	-	-	-	-	-	-	-	-	-	-	-	-	-	-	-	-	-	-	-	0.0015	-
GEMBIO_HLA-G_G65	-	-	-	-	0.0008	-	-	-	-	-	-	-	-	-	-	-	-	-	-	-	-	-	-	-	-	-	-	-	-	-	-	-	-	-	-	-	-	-	-
GEMBIO_HLA-G_G66	-	-	-	-	-	-	-	0.0011	-	-	-	-	-	-	-	-	-	-	-	-	-	-	-	-	-	-	-	-	-	-	-	-	-	-	-	-	-	-	-
GEMBIO_HLA-G_G67	-	-	-	-	-	-	-	-	-	-	-	-	-	-	-	-	-	-	-	-	-	-	-	-	-	0.0038	-	-	-	-	-	-	-	-	-	-	-	-	-
GEMBIO_HLA-G_G68	-	-	-	-	0.0008	-	-	-	-	-	-	-	-	-	-	-	-	-	-	-	-	-	-	-	-	-	-	-	-	-	-	-	-	-	-	-	-	-	-
GEMBIO_HLA-G_G69	-	-	-	-	0.0008	-	-	-	-	-	-	-	-	-	-	-	-	-	-	-	-	-	-	-	-	-	-	-	-	-	-	-	-	-	-	-	-	-	-
GEMBIO_HLA-G_G7	-	-	-	-	-	-	-	-	-	-	-	0.0051	-	-	-	-	-	-	-	-	-	-	-	-	-	-	-	-	-	-	-	-	-	-	-	-	-	-	-
GEMBIO_HLA-G_G70	-	-	-	-	-	-	-	-	-	-	-	-	-	-	-	-	-	-	-	-	-	-	-	-	-	0.0019	-	-	-	-	-	-	-	-	-	-	-	-	-
GEMBIO_HLA-G_G71	-	-	-	-	-	-	-	-	-	-	-	-	-	-	0.005	-	-	-	-	-	-	-	-	-	-	-	-	-	-	-	-	-	-	-	-	-	-	-	-
GEMBIO_HLA-G_G72	-	-	-	-	-	-	-	-	-	-	-	-	-	-	-	-	-	-	-	-	-	-	-	-	-	-	-	-	-	-	-	-	-	-	-	-	-	0.0015	-
GEMBIO_HLA-G_G73	-	-	-	-	-	-	-	-	-	-	-	-	-	-	-	-	-	-	-	-	-	-	0.025	-	-	-	-	-	-	-	-	-	-	-	-	-	-	-	-
GEMBIO_HLA-G_G74	-	-	-	-	0.0004	-	-	-	-	-	-	-	-	-	-	-	-	-	-	-	-	-	-	-	-	-	-	-	-	-	-	-	-	-	-	-	-	-	-
GEMBIO_HLA-G_G75	-	-	-	-	0.0004	-	-	-	-	-	-	-	-	-	-	-	-	-	-	-	-	-	-	-	-	-	-	-	-	-	-	-	-	-	-	-	-	-	-
GEMBIO_HLA-G_G76	-	-	0.0053	-	0.0004	-	-	-	-	-	-	-	-	0.0223	-	-	-	-	-	-	-	-	-	-	-	-	-	-	0.005	-	0.0833	-	-	-	-	-	-	-	-
GEMBIO_HLA-G_G77	-	-	-	-	-	-	-	-	-	-	-	-	-	-	-	-	-	-	-	-	-	-	-	-	-	-	-	-	-	-	-	-	-	-	-	-	-	0.0015	-
GEMBIO_HLA-G_G78	-	-	-	-	-	-	-	-	-	-	-	-	-	-	-	-	-	-	-	-	-	-	-	-	-	-	-	-	-	-	-	-	-	-	-	-	0.05	-	-
GEMBIO_HLA-G_G79	-	-	-	-	-	-	-	-	-	-	-	-	-	-	-	-	-	-	-	-	-	-	-	-	-	-	-	0.0161	-	-	-	-	-	-	-	-	-	-	-
GEMBIO_HLA-G_G8	-	-	-	-	0.0004	-	-	-	0.0101	-	-	-	-	-	-	-	-	-	-	-	-	-	-	-	-	-	-	-	-	-	-	-	-	-	-	-	-	-	-
GEMBIO_HLA-G_G80	-	-	-	-	0.0004	-	-	-	-	-	-	-	-	-	-	-	-	-	-	-	-	-	-	-	-	-	-	-	-	-	-	-	-	-	-	-	-	-	-
GEMBIO_HLA-G_G82	-	-	-	-	0.0004	-	-	-	-	-	-	-	-	-	-	-	-	-	-	-	-	-	-	-	-	-	-	-	-	-	-	-	-	-	-	-	-	-	-
GEMBIO_HLA-G_G83	-	-	-	-	0.0004	-	-	-	-	-	-	-	-	-	-	-	-	-	-	-	-	-	-	-	-	-	-	-	-	-	-	-	-	-	-	-	-	-	-
GEMBIO_HLA-G_G84	-	-	-	-	-	-	-	-	-	-	-	-	-	-	-	-	0.0035	-	-	-	-	-	-	-	-	-	-	-	-	-	-	-	-	-	-	-	-	-	-
GEMBIO_HLA-G_G85	-	-	-	-	-	-	-	-	-	-	-	-	-	-	-	-	-	-	-	-	-	-	-	-	-	-	-	-	-	-	-	-	0.0059	-	-	-	-	-	-
GEMBIO_HLA-G_G86	-	-	-	-	-	-	-	-	-	0.05	-	-	-	-	-	-	-	-	-	-	-	-	-	-	-	-	-	-	-	-	-	-	-	-	-	-	-	-	-
GEMBIO_HLA-G_G87	-	-	-	-	0.0004	-	-	-	-	-	-	-	-	-	-	-	-	-	-	-	-	-	-	-	-	-	-	-	-	-	-	-	-	-	-	-	-	-	-
GEMBIO_HLA-G_G88	-	-	-	0.0556	-	-	-	-	-	-	-	-	-	-	-	-	-	-	-	-	-	-	-	-	-	-	-	-	-	-	-	-	-	-	-	-	-	-	-
GEMBIO_HLA-G_G89	-	0.006	-	-	0.0008	-	-	-	-	-	-	-	-	-	-	0.0085	-	-	-	-	-	-	-	-	-	-	-	-	-	-	-	-	-	-	-	-	-	-	-
GEMBIO_HLA-G_G9	-	-	-	-	-	-	-	-	-	-	-	-	-	-	-	-	-	-	-	-	-	-	0.025	-	-	-	-	-	-	-	-	-	-	-	-	-	-	-	-
GEMBIO_HLA-G_G90	-	-	0.0053	-	0.003	-	0.0833	-	-	-	-	-	-	-	-	-	-	-	0.0092	-	-	-	-	0.0068	-	-	-	-	-	-	-	-	-	0.125	-	-	-	-	-
GEMBIO_HLA-G_G92	-	-	-	-	0.0008	-	-	-	-	-	-	-	-	0.0045	-	-	-	-	-	-	-	-	-	-	-	-	-	-	-	-	-	-	-	-	-	-	-	-	-
GEMBIO_HLA-G_G93	-	-	-	-	-	-	-	-	-	-	-	-	-	-	-	-	-	-	0.0046	-	-	-	-	-	-	-	-	-	-	-	-	-	-	-	-	-	-	-	-
GEMBIO_HLA-G_G94	-	-	-	-	-	-	-	-	-	-	0.011	-	-	-	-	-	-	-	-	-	-	-	-	-	-	-	-	-	-	-	-	-	-	-	-	-	-	-	-
GEMBIO_HLA-G_G95	-	-	-	-	-	-	-	-	-	-	-	-	-	-	-	-	-	-	-	-	-	-	-	-	-	-	-	-	0.01	-	-	-	-	-	-	-	-	-	-
GEMBIO_HLA-G_G96	-	-	-	-	0.0004	-	-	-	-	-	-	-	-	-	-	-	-	-	-	-	-	-	-	-	-	-	-	-	-	-	-	-	-	-	-	-	0.05	-	-
GEMBIO_HLA-G_G97	-	-	-	-	0.0004	-	-	-	-	-	-	-	-	-	-	-	-	-	-	-	-	-	-	-	-	-	-	-	-	-	-	-	-	-	-	-	-	-	-
GEMBIO_HLA-G_G99	-	-	-	-	-	-	-	-	-	0.05	-	-	-	-	-	-	-	-	-	-	-	-	-	-	-	-	-	-	-	-	-	-	-	-	-	-	-	-	-

## Sheet: Biogenographic_region
Data	Africa	America	Central South Asia	East Asia	Europe	Middle East	Oceania	South Asia	Southeast Asia
2N	1144	3928	350	1372	1260	288	58	760	120
G*01:01:01:01	0.118	0.2291	0.1743	0.3397	0.319	0.1667	-	0.1592	0.1083
G*01:01:01:04	0.0839	0.0474	0.0029	-	0.0333	0.0174	-	-	-
G*01:01:01:05	0.0393	0.0797	0.0714	0.0219	0.1444	0.0694	-	0.0513	0.0083
G*01:01:01:06	0.0253	0.0079	0.0229	0.0095	0.0008	0.0069	-	0.0526	-
G*01:01:01:08	0.0516	0.0224	0.02	-	0.0246	0.0104	-	0.0013	-
G*01:01:01:09	-	0.0025	0.0314	0.0007	0.0016	0.0035	-	0.0079	-
G*01:01:01:13	0.0061	0.0053	0.0057	0.0146	0.0016	0.0174	-	0.0053	-
G*01:01:01:14Q	-	0.0003	0.0029	-	0.0016	-	-	-	-
G*01:01:02:01	0.1355	0.1698	0.1543	0.0824	0.1754	0.2118	-	0.1184	0.075
G*01:01:02:02	0.0114	0.0053	-	-	0.004	0.0069	-	0.0013	-
G*01:01:02:04	0.0052	0.002	-	-	-	-	-	-	-
G*01:01:03:03	-	0.0458	0.1343	0.1727	0.0532	0.0347	0.1897	0.1632	0.1417
G*01:01:03:04	-	0.0003	-	-	0.0008	-	-	-	-
G*01:01:12	-	0.0018	0.0114	0.0036	0.0008	-	-	0.0039	-
G*01:01:14(full_gen)	-	0.0031	-	-	0.0056	0.0139	-	-	-
G*01:01:15(full_gen)	0.0166	0.0038	0.0029	-	0.0008	-	-	-	-
G*01:01:17	0.0061	0.0038	-	-	0.0016	-	-	-	-
G*01:01:19(full_gen)	0.0096	0.0013	-	-	-	-	-	-	-
G*01:01:21	-	0.0003	-	-	-	-	-	-	-
G*01:01:22:01	0.0044	0.0094	0.0514	0.0015	0.0206	0.0139	-	0.0355	-
G*01:01:22:04	0.0035	-	-	-	-	-	-	-	-
G*01:03:01:02	0.0909	0.0807	0.0229	0.0124	0.0325	0.0868	-	0.0224	-
G*01:04:01:01	0.0472	0.0993	0.1714	0.25	0.0698	0.0938	0.4655	0.1592	0.3083
G*01:04:01:02	-	0.0048	0.0086	0.0233	-	-	-	0.0447	-
G*01:04:01:03	-	-	-	0.0007	-	-	-	-	-
G*01:04:04	0.1591	0.0598	0.0114	0.0015	0.023	0.0347	0.0172	0.0066	-
G*01:04:05(full_gen)	0.0131	0.0025	-	-	-	-	-	-	-
G*01:05N	0.0708	0.0193	0.0229	0.0175	0.0151	0.0382	-	0.0092	-
G*01:06:01:01	0.0009	0.0522	0.0514	0.0204	0.0563	0.1146	-	0.1224	-
G*01:06:01:02	-	0.0003	-	-	-	-	-	0.0092	-
G*01:08:02	-	0.0008	-	-	-	-	-	-	-
G*01:09(full_gen)	-	0.0003	-	-	-	-	-	-	-
G*01:11(full_gen)	-	0.002	-	-	-	-	-	-	-
G*01:14(full_gen)	0.0026	0.0008	-	-	-	-	-	-	-
G*01:21N(full_gen)	-	0.0003	-	0.0007	-	-	-	-	-
G*01:26	-	-	-	-	-	0.0069	-	-	-
GEMBIO_HLA-G_G1	-	0.0003	-	-	-	-	-	-	-
GEMBIO_HLA-G_G10	-	0.0003	-	-	-	-	-	-	-
GEMBIO_HLA-G_G100	-	0.0003	-	-	-	-	-	-	-
GEMBIO_HLA-G_G101	-	-	-	-	-	-	-	-	0.0083
GEMBIO_HLA-G_G102	-	-	-	-	-	0.0035	-	-	-
GEMBIO_HLA-G_G103	0.0105	0.001	-	-	-	-	-	-	-
GEMBIO_HLA-G_G104	-	0.0003	-	-	-	-	-	-	-
GEMBIO_HLA-G_G105	-	0.0003	-	-	-	-	-	-	-
GEMBIO_HLA-G_G107	-	-	-	-	-	-	-	0.0013	-
GEMBIO_HLA-G_G109	-	0.0003	-	-	-	-	-	-	-
GEMBIO_HLA-G_G11	-	-	-	0.0007	-	-	-	-	-
GEMBIO_HLA-G_G110	0.0122	0.0043	-	-	-	0.0035	-	-	-
GEMBIO_HLA-G_G111	-	-	-	0.0007	-	-	-	-	0.0083
GEMBIO_HLA-G_G112	-	0.0003	-	-	-	-	-	-	-
GEMBIO_HLA-G_G113	0.0009	-	-	-	-	-	-	-	-
GEMBIO_HLA-G_G114	-	0.0005	-	-	-	-	-	-	-
GEMBIO_HLA-G_G115	-	-	-	-	0.0008	-	-	-	-
GEMBIO_HLA-G_G116	-	0.0003	-	0.0066	-	-	-	-	-
GEMBIO_HLA-G_G117	-	-	-	0.0007	-	-	-	-	-
GEMBIO_HLA-G_G118	0.0009	-	-	-	-	-	-	-	-
GEMBIO_HLA-G_G119	-	-	-	-	-	0.0035	-	-	-
GEMBIO_HLA-G_G12	-	-	-	-	-	-	0.0172	-	-
GEMBIO_HLA-G_G120	0.0009	-	-	-	-	-	-	-	-
GEMBIO_HLA-G_G121	-	0.0008	-	-	-	-	-	-	-
GEMBIO_HLA-G_G122	-	-	-	-	-	-	-	-	0.0083
GEMBIO_HLA-G_G123	-	-	-	-	-	-	-	-	0.0083
GEMBIO_HLA-G_G124	-	-	0.0029	-	-	-	-	-	-
GEMBIO_HLA-G_G125	-	-	-	0.0007	-	-	-	-	-
GEMBIO_HLA-G_G126	0.0009	-	-	-	-	-	-	-	-
GEMBIO_HLA-G_G127	-	-	-	-	-	-	-	0.0039	-
GEMBIO_HLA-G_G128	-	-	-	0.0015	-	-	0.1034	-	0.1167
GEMBIO_HLA-G_G129	0.0017	-	-	-	-	-	-	-	-
GEMBIO_HLA-G_G13	0.0026	-	-	-	-	-	-	-	-
GEMBIO_HLA-G_G130	-	-	-	-	-	-	0.0172	-	-
GEMBIO_HLA-G_G131	-	-	-	-	-	-	-	-	0.0083
GEMBIO_HLA-G_G132	0.0017	-	-	-	-	-	-	-	-
GEMBIO_HLA-G_G133	-	0.0003	-	-	-	0.0035	-	-	-
GEMBIO_HLA-G_G134	-	0.0003	-	-	-	-	-	-	-
GEMBIO_HLA-G_G135	-	-	-	0.0007	-	-	-	-	-
GEMBIO_HLA-G_G136	-	0.0003	-	-	-	-	-	-	-
GEMBIO_HLA-G_G137	0.0026	-	-	-	-	-	-	-	-
GEMBIO_HLA-G_G138	-	0.0003	-	-	-	-	-	-	-
GEMBIO_HLA-G_G139	-	-	-	0.0015	-	-	-	-	-
GEMBIO_HLA-G_G140	-	-	0.0029	-	-	-	-	-	-
GEMBIO_HLA-G_G141	-	0.0003	-	-	-	-	-	-	-
GEMBIO_HLA-G_G142	-	-	-	-	-	-	-	-	0.0083
GEMBIO_HLA-G_G143	-	-	-	-	-	-	0.0172	-	0.0167
GEMBIO_HLA-G_G144	0.0201	0.0066	-	-	-	0.0069	-	-	-
GEMBIO_HLA-G_G145	-	-	-	-	-	-	-	-	0.0083
GEMBIO_HLA-G_G146	-	-	-	0.0007	-	-	-	-	-
GEMBIO_HLA-G_G147	-	-	-	0.0007	-	-	-	-	-
GEMBIO_HLA-G_G148	-	-	-	-	-	-	-	0.0013	-
GEMBIO_HLA-G_G149	-	-	-	0.0007	-	-	-	-	-
GEMBIO_HLA-G_G15	0.0009	-	-	-	-	-	-	-	-
GEMBIO_HLA-G_G150	-	-	-	0.0007	-	-	-	-	-
GEMBIO_HLA-G_G151	-	-	-	0.0007	-	-	-	-	-
GEMBIO_HLA-G_G152	-	0.0003	-	-	-	-	-	-	-
GEMBIO_HLA-G_G153	-	-	-	-	-	-	0.0862	-	0.0667
GEMBIO_HLA-G_G154	-	-	-	-	-	-	-	0.0013	-
GEMBIO_HLA-G_G155	-	0.0003	-	-	-	-	-	-	-
GEMBIO_HLA-G_G156	-	-	-	-	-	-	-	-	-
GEMBIO_HLA-G_G157	-	0.0003	-	-	-	-	-	-	-
GEMBIO_HLA-G_G158	-	-	-	-	0.0008	-	-	-	-
GEMBIO_HLA-G_G159	-	-	-	0.0007	-	-	-	-	-
GEMBIO_HLA-G_G160	-	0.0003	-	-	-	-	-	-	-
GEMBIO_HLA-G_G161	0.0009	-	-	-	-	-	-	-	-
GEMBIO_HLA-G_G162	-	-	-	-	-	-	-	-	0.0167
GEMBIO_HLA-G_G17	-	-	-	0.0015	-	-	-	-	-
GEMBIO_HLA-G_G18	0.0026	0.0008	-	-	-	-	-	-	-
GEMBIO_HLA-G_G19	-	-	-	0.0007	-	-	-	-	-
GEMBIO_HLA-G_G2	-	-	-	0.0015	-	-	-	0.0053	-
GEMBIO_HLA-G_G20	-	0.0003	-	-	-	-	-	-	-
GEMBIO_HLA-G_G21	0.0009	0.0003	0.0029	-	0.0024	0.0035	-	-	-
GEMBIO_HLA-G_G22	-	-	-	-	-	0.0035	-	-	-
GEMBIO_HLA-G_G23	-	-	-	-	-	-	0.0172	-	-
GEMBIO_HLA-G_G24	-	0.0003	-	-	-	-	-	-	-
GEMBIO_HLA-G_G25	-	0.0015	-	-	-	-	-	-	-
GEMBIO_HLA-G_G26	-	-	-	-	-	-	-	-	0.0083
GEMBIO_HLA-G_G27	-	0.0003	-	-	-	-	-	0.0013	-
GEMBIO_HLA-G_G28	-	-	-	0.0007	-	-	-	-	-
GEMBIO_HLA-G_G29	-	-	0.0029	-	-	-	-	-	-
GEMBIO_HLA-G_G3	-	-	-	-	-	-	-	-	0.0083
GEMBIO_HLA-G_G31	0.0105	0.0018	-	0.0007	0.004	0.0174	-	-	-
GEMBIO_HLA-G_G32	-	-	-	-	-	-	0.0172	-	-
GEMBIO_HLA-G_G33	-	-	-	-	-	-	-	0.0013	-
GEMBIO_HLA-G_G34	-	-	-	-	-	-	-	-	0.0083
GEMBIO_HLA-G_G35	-	-	-	0.0007	-	-	-	-	-
GEMBIO_HLA-G_G36	-	-	-	-	0.0008	-	-	-	-
GEMBIO_HLA-G_G37	0.0009	-	-	-	-	-	-	-	-
GEMBIO_HLA-G_G38	-	0.0003	-	-	-	-	-	-	-
GEMBIO_HLA-G_G39	0.0026	-	-	-	-	-	-	-	-
GEMBIO_HLA-G_G4	-	0.0003	-	-	-	-	-	-	-
GEMBIO_HLA-G_G40	-	-	-	-	-	-	-	0.0013	-
GEMBIO_HLA-G_G41	-	0.0003	-	-	-	-	-	-	-
GEMBIO_HLA-G_G42	-	0.0003	-	-	-	-	-	-	-
GEMBIO_HLA-G_G43	-	-	-	-	0.0008	-	-	-	-
GEMBIO_HLA-G_G44	-	-	-	0.0007	-	-	-	-	-
GEMBIO_HLA-G_G45	-	0.0003	-	-	-	-	-	-	-
GEMBIO_HLA-G_G46	-	-	-	-	-	-	-	0.0013	-
GEMBIO_HLA-G_G47	-	-	-	0.0007	-	-	-	-	-
GEMBIO_HLA-G_G48	-	-	0.0057	-	-	-	-	-	-
GEMBIO_HLA-G_G49	-	-	-	-	-	-	-	0.0013	-
GEMBIO_HLA-G_G5	-	0.0003	-	-	-	-	-	-	-
GEMBIO_HLA-G_G50	-	-	-	0.0007	-	-	-	-	-
GEMBIO_HLA-G_G51	-	0.0003	-	-	-	-	-	-	-
GEMBIO_HLA-G_G52	-	-	-	0.0007	-	-	-	-	-
GEMBIO_HLA-G_G53	-	0.0003	-	-	-	-	-	-	-
GEMBIO_HLA-G_G54	-	0.0005	0.0029	-	0.0008	-	-	-	-
GEMBIO_HLA-G_G55	-	-	-	-	-	-	-	-	0.0083
GEMBIO_HLA-G_G56	0.0009	-	-	-	-	-	-	-	-
GEMBIO_HLA-G_G57	-	-	-	-	-	-	-	-	0.0083
GEMBIO_HLA-G_G58	-	-	-	-	-	-	-	-	0.0083
GEMBIO_HLA-G_G59	0.0044	0.0005	-	-	-	-	-	-	-
GEMBIO_HLA-G_G6	-	-	-	-	-	-	-	0.0013	-
GEMBIO_HLA-G_G60	-	-	-	-	-	-	-	-	0.0083
GEMBIO_HLA-G_G61	0.0009	-	-	-	-	-	-	-	-
GEMBIO_HLA-G_G62	-	-	-	-	-	-	-	0.0013	-
GEMBIO_HLA-G_G63	-	0.0003	-	-	-	-	-	-	-
GEMBIO_HLA-G_G64	-	0.0003	-	-	-	-	-	-	-
GEMBIO_HLA-G_G65	-	0.0005	-	-	-	-	-	-	-
GEMBIO_HLA-G_G66	-	-	-	0.0007	-	-	-	-	-
GEMBIO_HLA-G_G67	-	-	0.0029	-	-	-	-	0.0013	-
GEMBIO_HLA-G_G68	-	0.0005	-	-	-	-	-	-	-
GEMBIO_HLA-G_G69	-	0.0005	-	-	-	-	-	-	-
GEMBIO_HLA-G_G7	-	-	-	-	0.0008	-	-	-	-
GEMBIO_HLA-G_G70	-	-	0.0029	-	-	-	-	-	-
GEMBIO_HLA-G_G71	-	-	-	-	-	-	-	0.0013	-
GEMBIO_HLA-G_G72	-	0.0003	-	-	-	-	-	-	-
GEMBIO_HLA-G_G73	-	-	-	-	-	-	0.0172	-	-
GEMBIO_HLA-G_G74	-	0.0003	-	-	-	-	-	-	-
GEMBIO_HLA-G_G75	-	0.0003	-	-	-	-	-	-	-
GEMBIO_HLA-G_G76	0.0052	0.0008	-	-	-	-	-	-	-
GEMBIO_HLA-G_G77	-	0.0003	-	-	-	-	-	-	-
GEMBIO_HLA-G_G78	-	-	-	-	-	-	-	-	0.0083
GEMBIO_HLA-G_G79	-	-	-	-	-	-	-	-	0.0083
GEMBIO_HLA-G_G8	-	0.0008	-	-	-	-	-	-	-
GEMBIO_HLA-G_G80	-	0.0003	-	-	-	-	-	-	-
GEMBIO_HLA-G_G82	-	0.0003	-	-	-	-	-	-	-
GEMBIO_HLA-G_G83	-	0.0003	-	-	-	-	-	-	-
GEMBIO_HLA-G_G84	-	-	-	-	0.0008	-	-	-	-
GEMBIO_HLA-G_G85	0.0009	-	-	-	-	-	-	-	-
GEMBIO_HLA-G_G86	0.0009	-	-	-	-	-	-	-	-
GEMBIO_HLA-G_G87	-	0.0003	-	-	-	-	-	-	-
GEMBIO_HLA-G_G88	-	-	-	-	-	-	0.0172	-	-
GEMBIO_HLA-G_G89	-	0.0005	-	-	-	0.0069	-	0.0013	-
GEMBIO_HLA-G_G9	-	-	-	-	-	-	0.0172	-	-
GEMBIO_HLA-G_G90	0.0087	0.0023	-	-	-	-	-	-	-
GEMBIO_HLA-G_G92	0.0009	0.0005	-	-	-	-	-	-	-
GEMBIO_HLA-G_G93	0.0009	-	-	-	-	-	-	-	-
GEMBIO_HLA-G_G94	-	-	-	-	0.0016	-	-	-	-
GEMBIO_HLA-G_G95	-	0.0005	-	-	-	-	-	-	-
GEMBIO_HLA-G_G96	-	0.0003	-	-	-	-	-	-	0.0083
GEMBIO_HLA-G_G97	-	0.0003	-	-	-	-	-	-	-
GEMBIO_HLA-G_G99	0.0009	-	-	-	-	-	-	-	-
