# Supplementary material for: HLA-G genetic diversity and evolutive aspects in worldwide populations
Source: Sci Rep. 2021 Nov 29;11:23070. doi: 10.1038/s41598-021-02106-4 (PMC8629979; doi:10.1038/s41598-021-02106-4)
Supplement: Supplementary file 4 — Supplementary Table S4. [file 41598_2021_2106_MOESM4_ESM.xlsx]

## Sheet: Population-Sample
Data	ACB	ADY	AET	AGT	ASW	BAA	BAK	BAL	BAS	BAT	BEB	BED	BER	BIA	BOU	BRA	BRH	BUR	CAM	CDX	CEU	CHB	CHS	CLM	COL	DAI	DAU	DRU	ESN	FIN	FRE	GBR	GIH	GWD	HAN	HAZ	HEZ	IBS	ITU	JAP	JEH	JPT	KAL	KAR	KHV	KIN	KOI	KOS	LAH
2N	190	28	30	22	122	8	20	44	44	20	168	84	20	48	18	2622	44	44	14	186	196	206	210	188	10	8	18	66	194	198	48	182	206	224	58	34	12	212	200	52	16	208	42	18	196	10	22	18	12
G*01:01	0.5211	0.8929	0.5	0.8636	0.6148	0.875	0.75	0.6818	0.7045	0.4	0.625	0.6429	0.85	0.6458	0.1667	0.685	0.6591	0.7045	0.6429	0.8387	0.8316	0.6311	0.7095	0.6383	0.6	0.875	0.3333	0.6364	0.6134	0.8889	0.75	0.8407	0.5485	0.5491	0.7586	0.5294	0.5	0.8113	0.585	0.5192	0.6875	0.4808	0.7143	0.3333	0.7296	0.6	0.5909	0.1111	0.75
G*01:03	0.1263	0.0357	-	-	0.1066	-	0.1	0.0227	0.0227	-	0.0119	0.0595	0.1	0.0833	-	0.0805	0.0682	-	-	-	0.0306	0.0243	-	0.0851	0.2	-	-	0.0606	0.0773	0.0101	0.0625	0.0275	0.0243	0.1473	-	-	-	0.033	0.045	0.0192	-	0.0144	0.0238	0.5556	-	-	-	-	-
G*01:04	0.2684	0.0714	0.4	0.0909	0.1639	0.125	0.05	0.1818	0.0909	0.55	0.2321	0.119	0.05	0.2292	0.7778	0.1594	0.2273	0.2727	0.2857	0.1559	0.0918	0.267	0.2429	0.2181	0.2	0.125	0.4444	0.2121	0.2629	0.0606	0.1042	0.0659	0.1699	0.2545	0.1897	0.2941	0.5	0.0991	0.18	0.4615	0.1875	0.4808	0.1429	0.1111	0.2245	0.2	0.2727	0.7222	0.25
G*01:05N	0.0632	-	-	-	0.0574	-	0.05	0.0455	0.0227	-	0.0119	0.0476	-	-	-	0.0179	-	-	-	-	0.0051	0.0437	0.0143	0.0213	-	-	0.1111	0.0455	0.0464	0.0101	0.0208	-	0.0049	0.0357	0.0345	-	-	0.0047	0.005	-	-	0.0048	0.0952	-	0.0102	-	-	-	-
G*01:06	0.0105	-	-	-	0.0082	-	-	0.0682	0.1591	-	0.1131	0.131	-	-	-	0.05	0.0455	0.0227	-	-	0.0408	0.0291	0.0095	0.0372	-	-	0.1111	0.0455	-	0.0253	0.0625	0.0604	0.2524	-	0.0172	0.1765	-	0.0519	0.175	-	-	0.0048	-	-	0.0255	-	-	-	-
G*01:07	-	-	-	-	0.0082	-	-	-	-	-	-	-	-	-	-	-	-	-	-	-	-	-	-	-	-	-	-	-	-	-	-	-	-	-	-	-	-	-	-	-	-	-	-	-	-	-	-	-	-
G*01:08	-	-	-	-	-	-	-	-	-	-	-	-	-	-	-	0.0011	-	-	-	-	-	-	-	-	-	-	-	-	-	-	-	-	-	-	-	-	-	-	-	-	-	-	-	-	-	-	-	-	-
G*01:09(full_prot)	-	-	-	-	-	-	-	-	-	-	-	-	-	-	-	0.0004	-	-	-	-	-	-	-	-	-	-	-	-	-	-	-	-	-	-	-	-	-	-	-	-	-	-	-	-	-	-	-	-	-
G*01:11(full_prot)	0.0053	-	-	-	0.0082	-	-	-	-	-	-	-	-	-	-	0.0011	-	-	-	-	-	-	-	-	-	-	-	-	-	-	-	-	-	-	-	-	-	-	-	-	-	-	-	-	-	-	-	-	-
G*01:14(full_prot)	0.0053	-	-	-	0.0164	-	-	-	-	-	-	-	-	-	-	-	-	-	-	-	-	-	-	-	-	-	-	-	-	-	-	-	-	-	-	-	-	-	-	-	-	-	-	-	-	-	-	-	-
G*01:21N(full_prot)	-	-	-	-	-	-	-	-	-	-	-	-	-	-	-	0.0004	-	-	-	-	-	-	-	-	-	-	-	-	-	-	-	-	-	-	-	-	-	-	-	-	-	0.0048	-	-	-	-	-	-	-
G*01:24	-	-	-	-	-	-	-	-	-	-	-	-	-	-	-	-	-	-	-	-	-	-	-	-	-	-	-	-	-	-	-	-	-	-	-	-	-	-	-	-	-	-	-	-	-	-	-	-	-
G*01:26	-	-	-	-	-	-	-	-	-	-	-	-	-	-	-	-	-	-	-	-	-	-	-	-	-	-	-	-	-	-	-	-	-	-	-	-	-	-	-	-	-	-	-	-	-	-	-	-	-
GEMBIO_HLA-G_P1	-	-	-	-	-	-	-	-	-	-	0.006	-	-	-	-	-	-	-	-	-	-	-	0.0048	-	-	-	-	-	-	-	-	-	-	-	-	-	-	-	-	-	-	-	-	-	0.0051	-	-	-	-
GEMBIO_HLA-G_P10	-	-	-	-	-	-	-	-	-	-	-	-	-	-	-	-	-	-	-	-	-	-	-	-	-	-	-	-	-	-	-	-	-	-	-	-	-	-	-	-	-	-	-	-	-	-	-	-	-
GEMBIO_HLA-G_P11	-	-	-	-	-	-	-	-	-	-	-	-	-	-	-	-	-	-	-	-	-	-	-	-	-	-	-	-	-	-	-	0.0055	-	-	-	-	-	-	-	-	-	-	-	-	-	-	-	-	-
GEMBIO_HLA-G_P12	-	-	-	-	-	-	-	-	-	-	-	-	-	-	0.0556	-	-	-	-	-	-	-	-	-	-	-	-	-	-	-	-	-	-	-	-	-	-	-	-	-	-	-	-	-	-	-	-	-	-
GEMBIO_HLA-G_P13	-	-	-	-	-	-	-	-	-	-	-	-	-	-	-	0.0008	-	-	-	-	-	-	-	-	-	-	-	-	-	-	-	-	-	0.0045	-	-	-	-	-	-	-	-	-	-	-	-	-	-	-
GEMBIO_HLA-G_P14	-	-	-	-	-	-	-	-	-	-	-	-	-	-	-	-	-	-	-	-	-	-	0.0095	-	-	-	-	-	-	-	-	-	-	-	-	-	-	-	-	-	-	-	-	-	-	-	-	-	-
GEMBIO_HLA-G_P15	-	-	-	-	-	-	-	-	-	-	-	-	-	-	-	-	-	-	-	0.0054	-	-	-	-	-	-	-	-	-	-	-	-	-	-	-	-	-	-	-	-	-	-	-	-	-	-	-	-	-
GEMBIO_HLA-G_P16	-	-	-	-	-	-	-	-	-	-	-	-	-	-	-	0.0004	-	-	-	-	-	-	-	-	-	-	-	-	-	-	-	-	-	-	-	-	-	-	-	-	-	-	-	-	-	-	-	-	-
GEMBIO_HLA-G_P17	-	-	-	-	-	-	-	-	-	-	-	-	-	-	-	-	-	-	-	-	-	-	-	-	-	-	-	-	-	0.0051	-	-	-	-	-	-	-	-	-	-	-	-	-	-	-	-	-	-	-
GEMBIO_HLA-G_P18	-	-	-	-	-	-	-	-	-	-	-	-	-	-	-	-	-	-	-	-	-	-	-	-	-	-	-	-	-	-	-	-	-	-	-	-	-	-	-	-	-	-	-	-	-	0.1	-	-	-
GEMBIO_HLA-G_P19	-	-	-	-	-	-	-	-	-	-	-	-	-	-	-	0.0004	-	-	-	-	-	-	-	-	-	-	-	-	-	-	-	-	-	-	-	-	-	-	-	-	-	-	-	-	-	-	-	-	-
GEMBIO_HLA-G_P2	-	-	-	-	-	-	-	-	-	-	-	-	-	-	-	-	-	-	0.0714	-	-	-	-	-	-	-	-	-	-	-	-	-	-	-	-	-	-	-	-	-	-	-	-	-	0.0051	-	-	-	-
GEMBIO_HLA-G_P20	-	-	-	-	0.0164	-	-	-	-	-	-	-	-	-	-	0.0004	-	-	-	-	-	-	-	-	-	-	-	-	-	-	-	-	-	-	-	-	-	-	-	-	-	-	-	-	-	-	-	-	-
GEMBIO_HLA-G_P21	-	-	-	-	-	-	-	-	-	-	-	-	-	-	-	-	-	-	-	-	-	-	-	-	-	-	-	-	-	-	-	-	-	-	-	-	-	-	-	-	-	-	-	-	-	-	-	-	-
GEMBIO_HLA-G_P22	-	-	-	-	-	-	-	-	-	-	-	-	-	-	-	-	-	-	-	-	-	-	-	-	-	-	-	-	-	-	-	-	-	0.0089	-	-	-	-	-	-	-	-	-	-	-	-	-	-	-
GEMBIO_HLA-G_P23	-	-	-	-	-	-	-	-	-	-	-	-	-	-	-	0.0015	-	-	-	-	-	-	-	-	-	-	-	-	-	-	-	-	-	-	-	-	-	-	-	-	-	-	-	-	-	-	-	-	-
GEMBIO_HLA-G_P24	-	-	-	-	-	-	-	-	-	-	-	-	-	-	-	-	-	-	-	-	-	-	-	-	-	-	-	-	-	-	-	-	-	-	-	-	-	-	-	-	-	-	0.0238	-	-	-	-	-	-
GEMBIO_HLA-G_P25	-	-	-	-	-	-	-	-	-	-	-	-	-	-	-	-	-	-	-	-	-	-	-	-	-	-	-	-	-	-	-	-	-	-	-	-	-	-	-	-	-	-	-	-	-	-	-	-	-
GEMBIO_HLA-G_P26	-	-	-	-	-	-	-	-	-	-	-	-	-	-	-	-	-	-	-	-	-	-	-	-	-	-	-	-	-	-	-	-	-	-	-	-	-	-	-	-	-	-	-	-	-	-	-	-	-
GEMBIO_HLA-G_P27	-	-	0.0333	0.0455	-	-	-	-	-	-	-	-	-	-	-	-	-	-	-	-	-	0.0049	-	-	-	-	-	-	-	-	-	-	-	-	-	-	-	-	-	-	0.0625	-	-	-	-	-	-	-	-
GEMBIO_HLA-G_P28	-	-	-	-	-	-	-	-	-	-	-	-	-	-	-	-	-	-	-	-	-	-	0.0095	-	-	-	-	-	-	-	-	-	-	-	-	-	-	-	-	-	-	-	-	-	-	-	-	-	-
GEMBIO_HLA-G_P29	-	-	-	-	-	-	-	-	-	-	-	-	-	-	-	-	-	-	-	-	-	-	-	-	-	-	-	-	-	-	-	-	-	-	-	-	-	-	-	-	-	-	-	-	-	-	-	-	-
GEMBIO_HLA-G_P30	-	-	-	-	-	-	-	-	-	-	-	-	-	-	-	-	-	-	-	-	-	-	-	-	-	-	-	-	-	-	-	-	-	-	-	-	-	-	-	-	-	-	-	-	-	-	-	-	-
GEMBIO_HLA-G_P31	-	-	-	-	-	-	-	-	-	-	-	-	-	-	-	-	-	-	-	-	-	-	-	-	-	-	-	-	-	-	-	-	-	-	-	-	-	-	0.005	-	-	-	-	-	-	-	-	-	-
GEMBIO_HLA-G_P32	-	-	-	-	-	-	-	-	-	-	-	-	-	-	-	-	-	-	-	-	-	-	-	-	-	-	-	-	-	-	-	-	-	-	-	-	-	-	-	-	-	-	-	-	-	-	0.0455	-	-
GEMBIO_HLA-G_P33	-	-	-	-	-	-	-	-	-	-	-	-	-	0.0417	-	-	-	-	-	-	-	-	-	-	-	-	-	-	-	-	-	-	-	-	-	-	-	-	-	-	-	-	-	-	-	-	-	-	-
GEMBIO_HLA-G_P34	-	-	-	-	-	-	-	-	-	-	-	-	-	-	-	-	-	-	-	-	-	-	-	-	-	-	-	-	-	-	-	-	-	-	-	-	-	-	-	-	-	-	-	-	-	-	-	-	-
GEMBIO_HLA-G_P35	-	-	-	-	-	-	-	-	-	-	-	-	-	-	-	-	-	-	-	-	-	-	-	-	-	-	-	-	-	-	-	-	-	-	-	-	-	-	-	-	-	-	-	-	-	-	-	-	-
GEMBIO_HLA-G_P36	-	-	-	-	-	-	-	-	-	-	-	-	-	-	-	-	-	-	-	-	-	-	-	-	-	-	-	-	-	-	-	-	-	-	-	-	-	-	0.005	-	-	-	-	-	-	-	-	-	-
GEMBIO_HLA-G_P37	-	-	-	-	-	-	-	-	-	-	-	-	-	-	-	-	-	-	-	-	-	-	-	-	-	-	-	-	-	-	-	-	-	-	-	-	-	-	-	-	-	-	-	-	-	-	-	-	-
GEMBIO_HLA-G_P38	-	-	0.0333	-	-	-	-	-	-	-	-	-	-	-	-	-	-	-	-	-	-	-	-	-	-	-	-	-	-	-	-	-	-	-	-	-	-	-	-	-	-	-	-	-	-	-	-	-	-
GEMBIO_HLA-G_P39	-	-	-	-	-	-	-	-	-	-	-	-	-	-	-	0.0004	-	-	-	-	-	-	-	-	-	-	-	-	-	-	-	-	-	-	-	-	-	-	-	-	-	-	-	-	-	-	-	-	-
GEMBIO_HLA-G_P4	-	-	-	-	-	-	-	-	-	-	-	-	-	-	-	-	-	-	-	-	-	-	-	-	-	-	-	-	-	-	-	-	-	-	-	-	-	-	-	-	-	-	-	-	-	-	-	-	-
GEMBIO_HLA-G_P40	-	-	-	-	-	-	-	-	-	-	-	-	-	-	-	-	-	-	-	-	-	-	-	-	-	-	-	-	-	-	-	-	-	-	-	-	-	-	-	-	-	0.0048	-	-	-	-	-	-	-
GEMBIO_HLA-G_P41	-	-	-	-	-	-	-	-	-	-	-	-	-	-	-	0.0004	-	-	-	-	-	-	-	-	-	-	-	-	-	-	-	-	-	-	-	-	-	-	-	-	-	-	-	-	-	-	-	-	-
GEMBIO_HLA-G_P5	-	-	0.0333	-	-	-	-	-	-	0.05	-	-	-	-	-	-	-	-	-	-	-	-	-	-	-	-	-	-	-	-	-	-	-	-	-	-	-	-	-	-	0.0625	-	-	-	-	0.1	0.0909	0.1667	-
GEMBIO_HLA-G_P6	-	-	-	-	-	-	-	-	-	-	-	-	-	-	-	-	-	-	-	-	-	-	-	-	-	-	-	-	-	-	-	-	-	-	-	-	-	-	-	-	-	-	-	-	-	-	-	-	-
GEMBIO_HLA-G_P7	-	-	-	-	-	-	-	-	-	-	-	-	-	-	-	-	-	-	-	-	-	-	-	-	-	-	-	-	-	-	-	-	-	-	-	-	-	-	-	-	-	-	-	-	-	-	-	-	-
GEMBIO_HLA-G_P8	-	-	-	-	-	-	0.05	-	-	-	-	-	-	-	-	-	-	-	-	-	-	-	-	-	-	-	-	-	-	-	-	-	-	-	-	-	-	-	-	-	-	-	-	-	-	-	-	-	-
GEMBIO_HLA-G_P9	-	-	-	-	-	-	-	-	-	-	-	-	-	-	-	-	-	-	-	-	-	-	-	-	-	-	-	-	-	-	-	-	-	-	-	-	-	-	-	-	-	0.0048	-	-	-	-	-	-	-
[truncated: 39 more columns]

## Sheet: Countries
Data	Algeria	Bangladesh	Barbados	Bougainville Island	Brazil	Cambodia	Central African Republic	China	Colombia	Democratic Republic of Congo	England	Finland	France	Gambia	India	Israel	Italy	Japan	Kenya	Malaysia	Mexico	Namibia	New Guinea	Nigeria	Orkney	Pakistan	Peru	Philippines	Puerto Rico	Russia	Senegal	Siberia	Sierra Leone	South Africa	Spain	Sri Lanka	Sumatra	USA	Vietnan
2N	52	168	190	18	2652	14	48	874	198	20	182	198	92	224	200	236	282	260	218	38	62	4	40	440	24	526	170	62	200	74	12	44	170	8	212	200	20	652	196
G*01:01	0.5962	0.625	0.5211	0.1667	0.6806	0.6429	0.6458	0.7117	0.6364	0.6	0.8407	0.8889	0.7283	0.5491	0.585	0.6186	0.727	0.4885	0.7064	0.5	0.629	1	0.375	0.5523	0.75	0.6749	0.7941	0.5806	0.67	0.7432	0.5833	0.4318	0.5	0.875	0.8113	0.585	0.4	0.6702	0.7296
G*01:03	0.1346	0.0119	0.1263	-	0.0833	-	0.0833	0.008	0.0909	0.25	0.0275	0.0101	0.0435	0.1473	0.045	0.0763	0.0496	0.0154	0.0872	-	0.0806	-	-	0.0727	-	0.0247	0.0471	-	0.125	0.0405	-	0.1591	0.1529	-	0.033	0.015	-	0.0567	-
G*01:04	0.1731	0.2321	0.2684	0.7778	0.1618	0.2857	0.2292	0.2277	0.2172	-	0.0659	0.0606	0.0978	0.2545	0.18	0.1314	0.1277	0.4769	0.1193	0.3947	0.2742	-	0.475	0.2818	0.125	0.1844	0.1235	0.2903	0.16	0.0811	0.4167	0.2273	0.2059	0.125	0.0991	0.28	0.55	0.1426	0.2245
G*01:05N	-	0.0119	0.0632	-	0.0177	-	-	0.0263	0.0202	0.05	-	0.0101	0.0217	0.0357	0.005	0.0466	0.0319	0.0038	0.0688	-	0.0161	-	-	0.0864	-	0.019	-	-	0.005	0.0541	-	-	0.1118	-	0.0047	-	-	0.0184	0.0102
G*01:06	0.0577	0.1131	0.0105	-	0.0494	-	-	0.016	0.0354	-	0.0604	0.0253	0.1087	-	0.175	0.1271	0.0603	0.0038	0.0046	-	-	-	-	-	0.125	0.0894	0.0353	-	0.02	0.0811	-	0.1818	-	-	0.0519	0.095	-	0.0997	0.0255
G*01:07	-	-	-	-	-	-	-	-	-	-	-	-	-	-	-	-	-	-	-	-	-	-	-	-	-	-	-	-	-	-	-	-	-	-	-	-	-	0.0015	-
G*01:08	-	-	-	-	0.0011	-	-	-	-	-	-	-	-	-	-	-	-	-	-	-	-	-	-	-	-	-	-	-	-	-	-	-	-	-	-	-	-	-	-
G*01:09(full_prot)	-	-	-	-	0.0004	-	-	-	-	-	-	-	-	-	-	-	-	-	-	-	-	-	-	-	-	-	-	-	-	-	-	-	-	-	-	-	-	-	-
G*01:11(full_prot)	-	-	0.0053	-	0.0011	-	-	-	-	-	-	-	-	-	-	-	-	-	-	-	-	-	-	-	-	-	-	-	0.015	-	-	-	-	-	-	-	-	0.0015	-
G*01:14(full_prot)	-	-	0.0053	-	-	-	-	-	-	-	-	-	-	-	-	-	-	-	-	-	-	-	-	-	-	-	-	-	-	-	-	-	0.0176	-	-	-	-	0.0031	-
G*01:21N(full_prot)	-	-	-	-	0.0004	-	-	-	-	-	-	-	-	-	-	-	-	0.0038	-	-	-	-	-	-	-	-	-	-	-	-	-	-	-	-	-	-	-	-	-
G*01:24	-	-	-	-	-	-	-	-	-	-	-	-	-	-	-	-	-	-	-	-	-	-	-	0.0023	-	-	-	-	-	-	-	-	-	-	-	-	-	-	-
G*01:26	0.0385	-	-	-	-	-	-	-	-	-	-	-	-	-	-	-	-	-	-	-	-	-	-	-	-	-	-	-	-	-	-	-	-	-	-	-	-	-	-
GEMBIO_HLA-G_P1	-	0.006	-	-	-	-	-	0.0011	-	-	-	-	-	-	-	-	-	-	-	-	-	-	-	-	-	0.0019	-	-	-	-	-	-	-	-	-	0.01	-	-	0.0051
GEMBIO_HLA-G_P10	-	-	-	-	-	-	-	-	-	-	-	-	-	-	-	-	-	-	0.0046	-	-	-	-	-	-	-	-	-	-	-	-	-	-	-	-	-	-	-	-
GEMBIO_HLA-G_P11	-	-	-	-	-	-	-	-	-	-	0.0055	-	-	-	-	-	-	-	-	-	-	-	-	-	-	-	-	-	-	-	-	-	-	-	-	-	-	-	-
GEMBIO_HLA-G_P12	-	-	-	0.0556	-	-	-	-	-	-	-	-	-	-	-	-	-	-	-	-	-	-	-	-	-	-	-	-	-	-	-	-	-	-	-	-	-	-	-
GEMBIO_HLA-G_P13	-	-	-	-	0.0008	-	-	-	-	-	-	-	-	0.0045	-	-	-	-	-	-	-	-	-	-	-	-	-	-	-	-	-	-	-	-	-	-	-	-	-
GEMBIO_HLA-G_P14	-	-	-	-	-	-	-	0.0023	-	-	-	-	-	-	-	-	-	-	-	-	-	-	-	-	-	-	-	-	-	-	-	-	-	-	-	-	-	-	-
GEMBIO_HLA-G_P15	-	-	-	-	-	-	-	0.0011	-	-	-	-	-	-	-	-	-	-	-	-	-	-	-	-	-	-	-	-	-	-	-	-	-	-	-	-	-	-	-
GEMBIO_HLA-G_P16	-	-	-	-	0.0004	-	-	-	-	-	-	-	-	-	-	-	-	-	-	-	-	-	-	-	-	-	-	-	-	-	-	-	-	-	-	-	-	-	-
GEMBIO_HLA-G_P17	-	-	-	-	-	-	-	-	-	-	-	0.0051	-	-	-	-	-	-	-	-	-	-	-	-	-	-	-	-	-	-	-	-	-	-	-	-	-	-	-
GEMBIO_HLA-G_P18	-	-	-	-	-	-	-	-	-	-	-	-	-	-	-	-	-	-	-	0.0263	-	-	-	-	-	-	-	-	-	-	-	-	-	-	-	-	-	-	-
GEMBIO_HLA-G_P19	-	-	-	-	0.0004	-	-	-	-	-	-	-	-	-	-	-	-	-	-	-	-	-	-	-	-	-	-	-	-	-	-	-	-	-	-	-	-	-	-
GEMBIO_HLA-G_P2	-	-	-	-	-	0.0714	-	-	-	-	-	-	-	-	-	-	-	-	-	-	-	-	-	-	-	-	-	-	-	-	-	-	-	-	-	-	-	-	0.0051
GEMBIO_HLA-G_P20	-	-	-	-	0.0004	-	-	-	-	-	-	-	-	-	-	-	-	-	0.0046	-	-	-	-	0.0045	-	-	-	-	-	-	-	-	-	-	-	-	-	0.0031	-
GEMBIO_HLA-G_P21	-	-	-	-	-	-	-	-	-	-	-	-	-	-	-	-	-	-	-	-	-	-	-	-	-	-	-	-	-	-	-	-	0.0059	-	-	-	-	-	-
GEMBIO_HLA-G_P22	-	-	-	-	-	-	-	-	-	-	-	-	-	0.0089	-	-	-	-	-	-	-	-	-	-	-	-	-	-	-	-	-	-	-	-	-	-	-	-	-
GEMBIO_HLA-G_P23	-	-	-	-	0.0015	-	-	-	-	-	-	-	-	-	-	-	-	-	-	-	-	-	-	-	-	-	-	-	-	-	-	-	-	-	-	-	-	0.0015	-
GEMBIO_HLA-G_P24	-	-	-	-	-	-	-	-	-	-	-	-	-	-	-	-	-	-	-	-	-	-	-	-	-	0.0019	-	-	-	-	-	-	-	-	-	-	-	-	-
GEMBIO_HLA-G_P25	-	-	-	-	-	-	-	-	-	-	-	-	-	-	-	-	-	-	-	-	-	-	-	-	-	-	-	-	-	-	-	-	0.0059	-	-	-	-	-	-
GEMBIO_HLA-G_P26	-	-	-	-	-	-	-	-	-	-	-	-	-	-	-	-	-	-	-	-	-	-	-	-	-	-	-	-	-	-	-	-	-	-	-	-	-	0.0015	-
GEMBIO_HLA-G_P27	-	-	-	-	-	-	-	0.0011	-	-	-	-	-	-	-	-	-	-	-	0.0263	-	-	-	-	-	-	-	0.0323	-	-	-	-	-	-	-	-	-	-	-
GEMBIO_HLA-G_P28	-	-	-	-	-	-	-	0.0023	-	-	-	-	-	-	-	-	-	-	-	-	-	-	-	-	-	-	-	-	-	-	-	-	-	-	-	-	-	-	-
GEMBIO_HLA-G_P29	-	-	-	-	-	-	-	-	-	0.05	-	-	-	-	-	-	-	-	-	-	-	-	-	-	-	-	-	-	-	-	-	-	-	-	-	-	-	-	-
GEMBIO_HLA-G_P30	-	-	-	-	-	-	-	-	-	0.05	-	-	-	-	-	-	-	-	-	-	-	-	-	-	-	-	-	-	-	-	-	-	-	-	-	-	-	-	-
GEMBIO_HLA-G_P31	-	-	-	-	-	-	-	-	-	-	-	-	-	-	0.005	-	-	-	-	-	-	-	-	-	-	-	-	-	-	-	-	-	-	-	-	-	-	-	-
GEMBIO_HLA-G_P32	-	-	-	-	-	-	-	-	-	-	-	-	-	-	-	-	-	-	-	-	-	-	0.025	-	-	-	-	-	-	-	-	-	-	-	-	-	-	-	-
GEMBIO_HLA-G_P33	-	-	-	-	-	-	0.0417	-	-	-	-	-	-	-	-	-	-	-	-	-	-	-	-	-	-	-	-	-	-	-	-	-	-	-	-	-	-	-	-
GEMBIO_HLA-G_P34	-	-	-	-	-	-	-	0.0011	-	-	-	-	-	-	-	-	-	-	-	-	-	-	-	-	-	-	-	-	-	-	-	-	-	-	-	-	-	-	-
GEMBIO_HLA-G_P35	-	-	-	-	-	-	-	-	-	-	-	-	-	-	-	-	0.0035	-	-	-	-	-	-	-	-	-	-	-	-	-	-	-	-	-	-	-	-	-	-
GEMBIO_HLA-G_P36	-	-	-	-	-	-	-	-	-	-	-	-	-	-	0.005	-	-	-	-	-	-	-	-	-	-	-	-	-	-	-	-	-	-	-	-	0.01	-	-	-
GEMBIO_HLA-G_P37	-	-	-	-	-	-	-	0.0011	-	-	-	-	-	-	-	-	-	-	-	-	-	-	-	-	-	-	-	-	-	-	-	-	-	-	-	-	-	-	-
GEMBIO_HLA-G_P38	-	-	-	-	-	-	-	-	-	-	-	-	-	-	-	-	-	-	-	-	-	-	-	-	-	0.0019	-	0.0161	-	-	-	-	-	-	-	-	-	-	-
GEMBIO_HLA-G_P39	-	-	-	-	0.0004	-	-	-	-	-	-	-	-	-	-	-	-	-	-	-	-	-	-	-	-	-	-	-	-	-	-	-	-	-	-	-	-	-	-
GEMBIO_HLA-G_P4	-	-	-	-	-	-	-	-	-	-	-	-	-	-	-	-	-	-	-	-	-	-	-	-	-	-	-	-	-	-	-	-	-	-	-	0.005	-	-	-
GEMBIO_HLA-G_P40	-	-	-	-	-	-	-	-	-	-	-	-	-	-	-	-	-	0.0038	-	-	-	-	-	-	-	-	-	-	-	-	-	-	-	-	-	-	-	-	-
GEMBIO_HLA-G_P41	-	-	-	-	0.0004	-	-	-	-	-	-	-	-	-	-	-	-	-	-	-	-	-	-	-	-	-	-	-	-	-	-	-	-	-	-	-	-	-	-
GEMBIO_HLA-G_P5	-	-	-	-	-	-	-	-	-	-	-	-	-	-	-	-	-	-	-	0.0526	-	-	0.125	-	-	-	-	0.0806	-	-	-	-	-	-	-	-	0.05	-	-
GEMBIO_HLA-G_P6	-	-	-	-	-	-	-	-	-	-	-	-	-	-	-	-	-	-	-	-	-	-	-	-	-	0.0019	-	-	-	-	-	-	-	-	-	-	-	-	-
GEMBIO_HLA-G_P7	-	-	-	-	-	-	-	-	-	-	-	-	-	-	-	-	-	-	-	-	-	-	-	-	-	-	-	-	0.005	-	-	-	-	-	-	-	-	-	-
GEMBIO_HLA-G_P8	-	-	-	-	-	-	-	-	-	-	-	-	-	-	-	-	-	-	0.0046	-	-	-	-	-	-	-	-	-	-	-	-	-	-	-	-	-	-	-	-
GEMBIO_HLA-G_P9	-	-	-	-	-	-	-	-	-	-	-	-	-	-	-	-	-	0.0038	-	-	-	-	-	-	-	-	-	-	-	-	-	-	-	-	-	-	-	-	-

## Sheet: Biogeographic_region
Data	Africa	America	Central South Asia	East Asia	Europe	Middle East	Oceania	South Asia	Southeast Asia
2N	1144	3928	350	1372	1260	288	58	760	120
G*01:01	0.5822	0.665	0.6971	0.6633	0.8008	0.6146	0.3103	0.6053	0.525
G*01:03	0.104	0.0845	0.0257	0.0124	0.0325	0.0868	-	0.025	-
G*01:04	0.2264	0.1701	0.1943	0.2755	0.0929	0.1389	0.569	0.2145	0.3667
G*01:05N	0.0708	0.0193	0.0229	0.0175	0.0151	0.0382	-	0.0092	-
G*01:06	0.0009	0.0527	0.0543	0.0204	0.0563	0.1146	-	0.1329	-
G*01:07	-	0.0003	-	-	-	-	-	-	-
G*01:08	-	0.0008	-	-	-	-	-	-	-
G*01:09(full_prot)	-	0.0003	-	-	-	-	-	-	-
G*01:11(full_prot)	-	0.002	-	-	-	-	-	-	-
G*01:14(full_prot)	0.0026	0.0008	-	-	-	-	-	-	-
G*01:21N(full_prot)	-	0.0003	-	0.0007	-	-	-	-	-
G*01:24	0.0009	-	-	-	-	-	-	-	-
G*01:26	-	-	-	-	-	0.0069	-	-	-
GEMBIO_HLA-G_P1	-	-	-	0.0015	-	-	-	0.0053	-
GEMBIO_HLA-G_P10	0.0009	-	-	-	-	-	-	-	-
GEMBIO_HLA-G_P11	-	-	-	-	0.0008	-	-	-	-
GEMBIO_HLA-G_P12	-	-	-	-	-	-	0.0172	-	-
GEMBIO_HLA-G_P13	0.0009	0.0005	-	-	-	-	-	-	-
GEMBIO_HLA-G_P14	-	-	-	0.0015	-	-	-	-	-
GEMBIO_HLA-G_P15	-	-	-	0.0007	-	-	-	-	-
GEMBIO_HLA-G_P16	-	0.0003	-	-	-	-	-	-	-
GEMBIO_HLA-G_P17	-	-	-	-	0.0008	-	-	-	-
GEMBIO_HLA-G_P18	-	-	-	-	-	-	-	-	0.0083
GEMBIO_HLA-G_P19	-	0.0003	-	-	-	-	-	-	-
GEMBIO_HLA-G_P2	-	-	-	0.0015	-	-	-	-	-
GEMBIO_HLA-G_P20	0.0026	0.0008	-	-	-	-	-	-	-
GEMBIO_HLA-G_P21	0.0009	-	-	-	-	-	-	-	-
GEMBIO_HLA-G_P22	0.0017	-	-	-	-	-	-	-	-
GEMBIO_HLA-G_P23	-	0.0013	-	-	-	-	-	-	-
GEMBIO_HLA-G_P24	-	-	0.0029	-	-	-	-	-	-
GEMBIO_HLA-G_P25	0.0009	-	-	-	-	-	-	-	-
GEMBIO_HLA-G_P26	-	0.0003	-	-	-	-	-	-	-
GEMBIO_HLA-G_P27	-	-	-	0.0007	-	-	-	-	0.025
GEMBIO_HLA-G_P28	-	-	-	0.0015	-	-	-	-	-
GEMBIO_HLA-G_P29	0.0009	-	-	-	-	-	-	-	-
GEMBIO_HLA-G_P30	0.0009	-	-	-	-	-	-	-	-
GEMBIO_HLA-G_P31	-	-	-	-	-	-	-	0.0013	-
GEMBIO_HLA-G_P32	-	-	-	-	-	-	0.0172	-	-
GEMBIO_HLA-G_P33	0.0017	-	-	-	-	-	-	-	-
GEMBIO_HLA-G_P34	-	-	-	0.0007	-	-	-	-	-
GEMBIO_HLA-G_P35	-	-	-	-	0.0008	-	-	-	-
GEMBIO_HLA-G_P36	-	-	-	-	-	-	-	0.0039	-
GEMBIO_HLA-G_P37	-	-	-	0.0007	-	-	-	-	-
GEMBIO_HLA-G_P38	-	-	0.0029	-	-	-	-	-	0.0083
GEMBIO_HLA-G_P39	-	0.0003	-	-	-	-	-	-	-
GEMBIO_HLA-G_P4	-	-	-	-	-	-	-	0.0013	-
GEMBIO_HLA-G_P40	-	-	-	0.0007	-	-	-	-	-
GEMBIO_HLA-G_P41	-	0.0003	-	-	-	-	-	-	-
GEMBIO_HLA-G_P5	-	-	-	-	-	-	0.0862	-	0.0667
GEMBIO_HLA-G_P6	-	-	-	-	-	-	-	0.0013	-
GEMBIO_HLA-G_P7	-	0.0003	-	-	-	-	-	-	-
GEMBIO_HLA-G_P8	0.0009	-	-	-	-	-	-	-	-
GEMBIO_HLA-G_P9	-	-	-	0.0007	-	-	-	-	-
