# Supplementary material for: HLA-G genetic diversity and evolutive aspects in worldwide populations
Source: Sci Rep. 2021 Nov 29;11:23070. doi: 10.1038/s41598-021-02106-4 (PMC8629979; doi:10.1038/s41598-021-02106-4)
Supplement: Supplementary file 5 — Supplementary Table S5. [file 41598_2021_2106_MOESM5_ESM.xlsx]

## Sheet: Population-Sample
Data	ACB	ADY	AET	AGT	ASW	BAA	BAK	BAL	BAS	BAT	BEB	BED	BER	BIA	BOU	BRA	BRH	BUR	CAM	CDX	CEU	CHB	CHS	CLM	COL	DAI	DAU	DRU	ESN	FIN	FRE	GBR	GIH	GWD	HAN	HAZ	HEZ	IBS	ITU	JAP	JEH	JPT	KAL	KAR	KHV	KIN	KOI	KOS	LAH
2N	190	28	30	22	122	8	20	44	44	20	168	84	20	48	18	2622	44	44	14	186	196	206	210	188	10	8	18	66	194	198	48	182	206	224	58	34	12	212	200	52	16	208	42	18	196	10	22	18	12
UTR-01	0.1421	0.3214	-	-	0.2049	0.375	0.25	0.1136	0.4545	-	0.1548	0.1905	0.3	0.0625	-	0.2796	0.2273	0.1364	0.4286	0.4731	0.3929	0.3058	0.4333	0.25	0.2	0.5	0.1111	0.1667	0.1753	0.3687	0.2708	0.3187	0.1068	0.1786	0.431	0.2941	0.5	0.3491	0.195	0.2692	0.625	0.2452	0.5	0.2222	0.2959	0.3	-	-	0.25
UTR-02	0.2474	0.25	-	0.3636	0.3279	0.375	0.2	0.3636	0.2727	0.2	0.2202	0.4762	0.35	0.3125	-	0.2677	0.3409	0.2727	0.0714	0.0108	0.25	0.1748	0.0619	0.234	0.4	-	0.2778	0.2879	0.2423	0.2273	0.3125	0.2912	0.4515	0.2857	0.1379	0.3235	-	0.2877	0.385	0.1923	-	0.2019	0.1667	0.1111	0.1122	-	-	-	-
UTR-03	0.2737	0.0714	0.4667	0.0909	0.1803	0.125	0.05	0.1818	0.0909	0.55	0.2262	0.0952	0.05	0.2292	0.7778	0.1568	0.2273	0.2727	0.3571	0.1613	0.0918	0.2767	0.2571	0.2181	0.2	0.125	0.5	0.197	0.2526	0.0606	0.1042	0.0604	0.1699	0.2545	0.1897	0.2941	0.4167	0.0991	0.18	0.4808	0.25	0.5	0.1429	0.1111	0.2347	0.4	0.4091	0.8889	0.25
UTR-04	0.1053	0.1071	-	-	0.0656	-	0.05	0.0909	0.1136	-	0.1488	0.0476	0.1	-	-	0.0969	0.0455	0.1364	0.1429	-	0.1429	0.0388	0.019	0.1436	-	0.125	0.0556	0.1061	0.0928	0.2828	0.1875	0.1264	0.0874	0.0446	0.0172	0.0588	-	0.0896	0.06	-	-	0.0048	0.119	-	0.0561	0.1	-	-	-
UTR-05	0.1	0.0357	-	-	0.0984	-	0.1	0.0227	0.0227	-	0.0119	0.0595	0.1	0.0625	-	0.0717	0.0682	-	-	-	0.0306	0.0243	-	0.0798	0.2	-	-	0.0606	0.0515	0.0101	0.0625	0.0275	0.0243	0.0938	-	-	-	0.033	0.045	0.0192	-	0.0144	0.0238	0.5556	-	-	-	-	-
UTR-06	0.0895	-	-	-	0.041	-	0.15	-	-	-	0.006	0.0238	-	0.0208	-	0.0233	-	0.0227	-	-	0.0051	-	-	0.0106	-	-	-	-	0.1443	-	-	-	0.034	0.0312	-	-	-	0.0047	0.025	-	-	-	-	-	0.0918	-	-	-	-
UTR-07	-	0.2143	0.5333	0.5455	0.0082	-	-	0.2045	-	0.2	0.2321	0.0119	0.05	-	0.2222	0.0507	0.0909	0.1591	-	0.3548	0.0663	0.1748	0.2238	0.0106	-	0.25	0.0556	0.1212	-	0.0404	0.0208	0.0989	0.1262	-	0.2241	0.0294	-	0.0472	0.11	0.0192	0.0625	0.0337	0.0476	-	0.2092	0.2	0.5909	0.0556	0.5
UTR-10	-	-	-	-	-	-	-	-	-	-	-	-	-	-	-	0.0004	-	-	-	-	-	-	-	-	-	-	-	-	-	-	-	-	-	-	-	-	-	-	-	-	-	-	-	-	-	-	-	-	-
UTR-13	-	-	-	-	-	-	-	-	-	-	-	-	-	-	-	0.0027	-	-	-	-	-	-	-	-	-	-	-	0.0152	-	-	-	0.0055	-	-	-	-	0.0833	-	-	-	-	-	-	-	-	-	-	-	-
UTR-15	-	-	-	-	-	-	-	-	-	-	-	-	-	-	-	-	-	-	-	-	-	-	-	-	-	-	-	-	-	-	-	-	-	0.0045	-	-	-	-	-	-	-	-	-	-	-	-	-	-	-
UTR-17	0.0158	-	-	-	0.0082	-	-	-	-	-	-	-	-	-	-	0.0034	-	-	-	-	-	-	-	-	-	-	-	-	0.0155	-	-	-	-	0.0491	-	-	-	-	-	-	-	-	-	-	-	-	-	-	-
UTR-18	0.0053	-	-	-	0.0164	0.125	-	-	0.0455	-	-	0.0119	0.05	0.125	-	0.0286	-	-	-	-	0.0204	-	-	0.0479	-	-	-	-	0.0052	0.0101	0.0208	0.0549	-	0.0357	-	-	-	0.0802	-	-	-	-	-	-	-	-	-	-	-
UTR-20	0.0053	-	-	-	0.0164	-	0.05	-	-	-	-	0.0238	-	-	-	0.0072	-	-	-	-	-	-	-	-	-	-	-	-	-	-	-	0.0055	-	-	-	-	-	-	-	-	-	-	-	-	-	-	-	-	-
UTR-21	-	-	-	-	-	-	-	-	-	-	-	-	-	-	-	0.0004	-	-	-	-	-	-	-	-	-	-	-	-	-	-	-	-	-	-	-	-	-	-	-	-	-	-	-	-	-	-	-	-	-
UTR-23	-	-	-	-	0.0164	-	-	-	-	-	-	-	-	-	-	0.0011	-	-	-	-	-	-	-	-	-	-	-	-	0.0103	-	-	-	-	-	-	-	-	-	-	-	-	-	-	-	-	-	-	-	-
UTR-27	-	-	-	-	-	-	-	-	-	-	-	0.0119	-	-	-	0.0004	-	-	-	-	-	-	-	-	-	-	-	-	-	-	-	-	-	-	-	-	-	-	-	-	-	-	-	-	-	-	-	-	-
UTR-29	-	-	-	-	-	-	-	-	-	-	-	-	-	-	-	-	-	-	-	-	-	-	-	-	-	-	-	-	-	-	-	-	-	0.0045	-	-	-	-	-	-	-	-	-	-	-	-	-	-	-
UTR-31	-	-	-	-	-	-	-	0.0227	-	-	-	-	-	-	-	-	-	-	-	-	-	-	-	-	-	-	-	-	-	-	-	-	-	-	-	-	-	-	-	-	-	-	-	-	-	-	-	0.0556	-
UTR-44	-	-	-	-	-	-	0.15	-	-	-	-	0.0238	-	0.1667	-	0.0023	-	-	-	-	-	0.0049	-	-	-	-	-	0.0455	-	-	0.0208	0.0055	-	0.0045	-	-	-	0.0094	-	-	-	-	-	-	-	-	-	-	-
UTR-48	0.0053	-	-	-	-	-	-	-	-	-	-	-	-	-	-	0.0008	-	-	-	-	-	-	-	-	-	-	-	-	-	-	-	-	-	0.0089	-	-	-	-	-	-	-	-	-	-	-	-	-	-	-
UTR-52	-	-	-	-	-	-	-	-	-	0.05	-	-	-	-	-	0.0004	-	-	-	-	-	-	-	-	-	-	-	-	-	-	-	-	-	-	-	-	-	-	-	-	-	-	-	-	-	-	-	-	-
UTR-53	-	-	-	-	-	-	-	-	-	-	-	-	-	-	-	-	-	-	-	-	-	-	-	-	-	-	-	-	-	-	-	-	-	-	-	-	-	-	-	-	-	-	-	-	-	-	-	-	-
UTR-54	-	-	-	-	-	-	-	-	-	-	-	-	-	-	-	-	-	-	-	-	-	-	-	-	-	-	-	-	-	-	-	0.0055	-	-	-	-	-	-	-	-	-	-	-	-	-	-	-	-	-
UTR-56	0.0105	-	-	-	0.0164	-	-	-	-	-	-	-	-	0.0208	-	0.0046	-	-	-	-	-	-	-	0.0053	-	-	-	-	0.0103	-	-	-	-	0.0045	-	-	-	-	-	-	-	-	-	-	-	-	-	-	-
UTR-59	-	-	-	-	-	-	-	-	-	-	-	-	-	-	-	0.0004	-	-	-	-	-	-	-	-	-	-	-	-	-	-	-	-	-	-	-	-	-	-	-	-	-	-	-	-	-	-	-	-	-
UTR-60	-	-	-	-	-	-	-	-	-	-	-	0.0238	-	-	-	-	-	-	-	-	-	-	-	-	-	-	-	-	-	-	-	-	-	-	-	-	-	-	-	-	-	-	-	-	-	-	-	-	-
UTR-61	-	-	-	-	-	-	-	-	-	-	-	-	-	-	-	0.0004	-	-	-	-	-	-	-	-	-	-	-	-	-	-	-	-	-	-	-	-	-	-	-	-	-	-	-	-	-	-	-	-	-
UTR-62	-	-	-	-	-	-	-	-	-	-	-	-	-	-	-	-	-	-	-	-	-	-	-	-	-	-	-	-	-	-	-	-	-	-	-	-	-	-	-	-	0.0625	-	-	-	-	-	-	-	-
UTR-63	-	-	-	-	-	-	-	-	-	-	-	-	-	-	-	-	-	-	-	-	-	-	0.0048	-	-	-	-	-	-	-	-	-	-	-	-	-	-	-	-	-	-	-	-	-	-	-	-	-	-
UTR-64	-	-	-	-	-	-	-	-	-	-	-	-	-	-	-	-	-	-	-	-	-	-	-	-	-	-	-	-	-	-	-	-	-	-	-	-	-	-	-	-	-	-	-	-	-	-	-	-	-
UTR-65	-	-	-	-	-	-	-	-	-	-	-	-	-	-	-	-	-	-	-	-	-	-	-	-	-	-	-	-	-	-	-	-	-	-	-	-	-	-	-	-	-	-	-	-	-	-	-	-	-
UTR-66	-	-	-	-	-	-	-	-	-	-	-	-	-	-	-	-	-	-	-	-	-	-	-	-	-	-	-	-	-	-	-	-	-	-	-	-	-	-	-	-	-	-	-	-	-	-	-	-	-
UTR-67	-	-	-	-	-	-	-	-	-	-	-	-	-	-	-	0.0004	-	-	-	-	-	-	-	-	-	-	-	-	-	-	-	-	-	-	-	-	-	-	-	-	-	-	-	-	-	-	-	-	-
UTR-68	-	-	-	-	-	-	-	-	-	-	-	-	-	-	-	-	-	-	-	-	-	-	-	-	-	-	-	-	-	-	-	-	-	-	-	-	-	-	-	-	-	-	-	-	-	-	-	-	-
UTR-69	-	-	-	-	-	-	-	-	-	-	-	-	-	-	-	-	-	-	-	-	-	-	-	-	-	-	-	-	-	-	-	-	-	-	-	-	-	-	-	0.0192	-	-	-	-	-	-	-	-	-
[truncated: 40 more columns]

## Sheet: Countries
Data	Algeria	Bangladesh	Barbados	Bougainville Island	Brazil	Cambodia	Central African Republic	China	Colombia	Democratic Republic of Congo	England	Finland	France	Gambia	India	Israel	Italy	Japan	Kenya	Malaysia	Mexico	Namibia	New Guinea	Nigeria	Orkney	Pakistan	Peru	Philippines	Puerto Rico	Russia	Senegal	Siberia	Sierra Leone	South Africa	Spain	Sri Lanka	Sumatra	USA	Vietnan
2N	52	168	190	18	2652	14	48	874	198	20	182	198	92	224	200	236	282	260	218	38	62	4	40	440	24	526	170	62	200	74	12	44	170	8	212	200	20	652	196
UTR-01	0.1346	0.1548	0.1421	-	0.2783	0.4286	0.0625	0.389	0.2475	-	0.3187	0.3687	0.3587	0.1786	0.195	0.2034	0.3156	0.25	0.2523	0.3421	0.2742	-	-	0.1523	0.4583	0.2167	0.3529	0.0161	0.265	0.2973	0.4167	0.1591	0.2706	0.375	0.3491	0.12	-	0.2408	0.2959
UTR-02	0.3846	0.2202	0.2474	-	0.2662	0.0714	0.3125	0.103	0.2424	0.3	0.2912	0.2273	0.2935	0.2857	0.385	0.4153	0.3191	0.2	0.2936	-	0.3387	0.5	-	0.2591	0.25	0.3308	0.3588	0.129	0.175	0.3378	0.0833	0.3636	0.1941	0.375	0.2877	0.24	0.2	0.3328	0.1122
UTR-03	0.1731	0.2262	0.2737	0.7778	0.1591	0.3571	0.2292	0.2346	0.2172	-	0.0604	0.0606	0.0978	0.2545	0.18	0.1186	0.1241	0.4962	0.1239	0.4737	0.2742	-	0.625	0.2795	0.125	0.1825	0.1235	0.3871	0.165	0.0811	0.4167	0.2045	0.2059	0.125	0.0991	0.27	0.55	0.1442	0.2347
UTR-04	0.1346	0.1488	0.1053	-	0.0958	0.1429	-	0.032	0.1364	0.1	0.1264	0.2828	0.1522	0.0446	0.06	0.0678	0.1241	0.0038	0.0826	0.0263	0.0161	-	-	0.1114	0.0833	0.0798	0.0235	-	0.12	0.1216	-	0.0682	0.0824	-	0.0896	0.165	-	0.0997	0.0561
UTR-05	0.0577	0.0119	0.1	-	0.0747	-	0.0625	0.008	0.0859	0.25	0.0275	0.0101	0.0435	0.0938	0.045	0.072	0.0496	0.0154	0.0872	-	0.0806	-	-	0.0477	-	0.0247	0.0471	-	0.11	0.0405	-	0.1591	0.1294	-	0.033	0.015	-	0.0552	-
UTR-06	-	0.006	0.0895	-	0.023	-	0.0208	0.0023	0.0101	0.15	-	-	-	0.0312	0.025	0.0254	0.0142	-	0.0917	-	-	0.25	-	0.1068	-	0.0095	0.0118	-	0.02	-	0.0833	-	0.0588	-	0.0047	0.015	-	0.023	0.0918
UTR-07	0.0192	0.2321	-	0.2222	0.0502	-	-	0.2254	0.0101	-	0.0989	0.0404	0.0109	-	0.11	0.0381	0.0319	0.0308	-	0.1316	-	-	0.35	-	0.0417	0.1445	0.0353	0.4677	0.05	0.1216	-	0.0227	-	-	0.0472	0.16	0.2	0.0721	0.2092
UTR-10	-	-	-	-	0.0004	-	-	-	-	-	-	-	-	-	-	-	-	-	-	-	-	-	-	-	-	-	-	-	-	-	-	-	-	-	-	0.005	-	-	-
UTR-13	-	-	-	-	0.0026	-	-	0.0023	-	-	0.0055	-	-	-	-	0.0042	0.0035	-	-	-	-	-	-	-	-	0.0038	-	-	0.015	-	-	0.0227	-	-	-	-	-	-	-
UTR-15	-	-	-	-	-	-	-	-	-	-	-	-	-	0.0045	-	-	-	-	-	-	-	-	-	-	-	-	-	-	-	-	-	-	-	-	-	-	-	-	-
UTR-17	0.0577	-	0.0158	-	0.0034	-	-	-	-	-	-	-	-	0.0491	-	-	-	-	-	-	-	-	-	0.0136	-	-	-	-	-	-	-	-	0.0471	-	-	-	-	0.0015	-
UTR-18	0.0192	-	0.0053	-	0.0283	-	0.125	-	0.0455	0.15	0.0549	0.0101	0.0326	0.0357	-	0.0042	0.0142	-	0.0275	-	0.0161	0.25	-	0.0091	0.0417	-	0.0412	-	0.06	-	-	-	0.0118	0.125	0.0802	-	-	0.0184	-
UTR-20	-	-	0.0053	-	0.0072	-	-	-	-	-	0.0055	-	-	-	-	0.0127	-	-	0.0183	-	-	-	-	0.0023	-	0.0019	0.0059	-	-	-	-	-	-	-	-	-	-	0.0031	-
UTR-21	-	-	-	-	0.0004	-	-	-	-	-	-	-	-	-	-	-	-	-	-	-	-	-	-	-	-	-	-	-	-	-	-	-	-	-	-	-	-	-	-
UTR-23	-	-	-	-	0.0011	-	-	-	-	-	-	-	-	-	-	-	-	-	-	-	-	-	-	0.0068	-	-	-	-	-	-	-	-	-	-	-	-	-	0.0031	-
UTR-27	-	-	-	-	0.0004	-	-	-	-	0.05	-	-	-	-	-	0.0042	-	-	0.0092	-	-	-	-	-	-	-	-	-	-	-	-	-	-	-	-	-	-	-	-
UTR-29	-	-	-	-	-	-	-	-	-	-	-	-	-	0.0045	-	-	-	-	-	-	-	-	-	-	-	-	-	-	-	-	-	-	-	-	-	-	-	-	-
UTR-31	-	-	-	-	-	-	-	-	-	-	-	-	-	-	-	-	-	-	-	-	-	-	0.025	-	-	0.0038	-	-	-	-	-	-	-	-	-	-	-	-	-
UTR-44	-	-	-	-	0.0023	-	0.1667	0.0011	-	-	0.0055	-	0.0109	0.0045	-	0.0212	0.0035	-	0.0138	-	-	-	-	-	-	-	-	-	0.005	-	-	-	-	-	0.0094	-	-	-	-
UTR-48	-	-	0.0053	-	0.0008	-	-	-	-	-	-	-	-	0.0089	-	-	-	-	-	-	-	-	-	-	-	-	-	-	0.01	-	-	-	-	-	-	-	-	-	-
UTR-52	-	-	-	-	0.0004	-	-	-	-	-	-	-	-	-	-	-	-	-	-	-	-	-	-	-	-	-	-	-	-	-	-	-	-	-	-	-	0.05	-	-
UTR-53	-	-	-	-	-	-	-	-	-	-	-	-	-	-	-	-	-	-	-	-	-	-	-	-	-	-	-	-	-	-	-	-	-	-	-	0.01	-	-	-
UTR-54	-	-	-	-	-	-	-	-	-	-	0.0055	-	-	-	-	-	-	-	-	-	-	-	-	-	-	-	-	-	-	-	-	-	-	-	-	-	-	-	-
UTR-56	0.0192	-	0.0105	-	0.0045	-	0.0208	-	0.0051	-	-	-	-	0.0045	-	0.0042	-	-	-	-	-	-	-	0.0114	-	-	-	-	0.005	-	-	-	-	-	-	-	-	0.0031	-
UTR-59	-	-	-	-	0.0004	-	-	-	-	-	-	-	-	-	-	-	-	-	-	-	-	-	-	-	-	-	-	-	-	-	-	-	-	-	-	-	-	-	-
UTR-60	-	-	-	-	-	-	-	-	-	-	-	-	-	-	-	0.0085	-	-	-	-	-	-	-	-	-	-	-	-	-	-	-	-	-	-	-	-	-	-	-
UTR-61	-	-	-	-	0.0004	-	-	-	-	-	-	-	-	-	-	-	-	-	-	-	-	-	-	-	-	-	-	-	-	-	-	-	-	-	-	-	-	-	-
UTR-62	-	-	-	-	-	-	-	-	-	-	-	-	-	-	-	-	-	-	-	0.0263	-	-	-	-	-	-	-	-	-	-	-	-	-	-	-	-	-	-	-
UTR-63	-	-	-	-	-	-	-	0.0011	-	-	-	-	-	-	-	-	-	-	-	-	-	-	-	-	-	-	-	-	-	-	-	-	-	-	-	-	-	-	-
UTR-64	-	-	-	-	-	-	-	-	-	-	-	-	-	-	-	-	-	-	-	-	-	-	-	-	-	0.0019	-	-	-	-	-	-	-	-	-	-	-	-	-
UTR-65	-	-	-	-	-	-	-	-	-	-	-	-	-	-	-	-	-	-	-	-	-	-	-	-	-	-	-	-	-	-	-	-	-	-	-	-	-	0.0015	-
UTR-66	-	-	-	-	-	-	-	0.0011	-	-	-	-	-	-	-	-	-	-	-	-	-	-	-	-	-	-	-	-	-	-	-	-	-	-	-	-	-	-	-
UTR-67	-	-	-	-	0.0004	-	-	-	-	-	-	-	-	-	-	-	-	-	-	-	-	-	-	-	-	-	-	-	-	-	-	-	-	-	-	-	-	-	-
UTR-68	-	-	-	-	-	-	-	-	-	-	-	-	-	-	-	-	-	-	-	-	-	-	-	-	-	-	-	-	-	-	-	-	-	-	-	-	-	0.0015	-
UTR-69	-	-	-	-	-	-	-	-	-	-	-	-	-	-	-	-	-	0.0038	-	-	-	-	-	-	-	-	-	-	-	-	-	-	-	-	-	-	-	-	-

## Sheet: Biogeographic_region
Data	Africa	America	Central South Asia	East Asia	Europe	Middle East	Oceania	South Asia	Southeast Asia
2N	1144	3928	350	1372	1260	288	58	760	120
UTR-01	0.1914	0.2607	0.2343	0.344	0.3468	0.191	-	0.1645	0.1167
UTR-02	0.264	0.2765	0.2971	0.129	0.2825	0.4097	-	0.3105	0.1
UTR-03	0.2264	0.169	0.1886	0.2857	0.0913	0.1285	0.6724	0.2105	0.4417
UTR-04	0.0813	0.0934	0.0943	0.0313	0.1476	0.0799	-	0.1066	0.0083
UTR-05	0.0795	0.0761	0.0257	0.0124	0.0325	0.0694	-	0.025	-
UTR-06	0.0787	0.0255	0.0114	0.0146	0.0048	0.0208	-	0.0132	-
UTR-07	-	0.0471	0.1286	0.1793	0.0548	0.0347	0.3103	0.1645	0.3167
UTR-10	-	0.0003	-	-	-	-	-	0.0013	-
UTR-13	-	0.0025	0.0086	0.0015	0.0016	0.0035	-	-	-
UTR-15	0.0009	-	-	-	-	-	-	-	-
UTR-17	0.0219	0.0033	-	-	-	0.0104	-	-	-
UTR-18	0.0271	0.0288	-	-	0.0325	0.0069	-	-	-
UTR-20	0.0044	0.0059	0.0029	-	0.0008	0.0104	-	-	-
UTR-21	-	0.0003	-	-	-	-	-	-	-
UTR-23	0.0026	0.0013	-	-	-	-	-	-	-
UTR-27	0.0026	0.0003	-	-	-	0.0035	-	-	-
UTR-29	0.0009	-	-	-	-	-	-	-	-
UTR-31	-	-	0.0057	-	-	-	0.0172	-	-
UTR-44	0.0105	0.0018	-	0.0007	0.004	0.0174	-	-	-
UTR-48	0.0017	0.0013	-	-	-	-	-	-	-
UTR-52	-	0.0003	-	-	-	-	-	-	0.0083
UTR-53	-	-	-	-	-	-	-	0.0026	-
UTR-54	-	-	-	-	0.0008	-	-	-	-
UTR-56	0.0061	0.0046	-	-	-	0.0069	-	-	-
UTR-59	-	0.0003	-	-	-	-	-	-	-
UTR-60	-	-	-	-	-	0.0069	-	-	-
UTR-61	-	0.0003	-	-	-	-	-	-	-
UTR-62	-	-	-	-	-	-	-	-	0.0083
UTR-63	-	-	-	0.0007	-	-	-	-	-
UTR-64	-	-	-	-	-	-	-	0.0013	-
UTR-65	-	0.0003	-	-	-	-	-	-	-
UTR-66	-	-	0.0029	-	-	-	-	-	-
UTR-67	-	0.0003	-	-	-	-	-	-	-
UTR-68	-	0.0003	-	-	-	-	-	-	-
UTR-69	-	-	-	0.0007	-	-	-	-	-

## Sheet: Genomic UTR
Allele	3'UTR haplotype	Global frequency	Internal frequency
G*01:01:01:01	UTR-06	0.0026928	0.0116442
G*01:01:01:01	UTR-67	0.000107712	0.000465766
G*01:01:01:01	UTR-52	0.000107712	0.000465766
G*01:01:01:01	UTR-60	0.000215424	0.000931532
G*01:01:01:01	UTR-29	0.000107712	0.000465766
G*01:01:01:01	UTR-21	0.000107712	0.000465766
G*01:01:01:01	UTR-62	0.000107712	0.000465766
G*01:01:01:01	UTR-01	0.227704	0.98463
G*01:01:01:01	UTR-69	0.000107712	0.000465766
G*01:01:01:04	UTR-20	0.0035545	0.1
G*01:01:01:04	UTR-18	0.019819	0.557576
G*01:01:01:04	UTR-06	0.0120638	0.339394
G*01:01:01:04	UTR-61	0.000107712	0.0030303
G*01:01:01:05	UTR-59	0.000107712	0.00152672
G*01:01:01:05	UTR-04	0.0704438	0.998473
G*01:01:01:06	UTR-27	0.000215424	0.016129
G*01:01:01:06	UTR-04	0.0131409	0.983871
G*01:01:01:08	UTR-01	0.0203576	1
G*01:01:01:09	UTR-01	0.00333908	1
G*01:01:01:13	UTR-06	0.00657044	1
G*01:01:01:14Q	UTR-01	0.000430849	1
G*01:01:02:01	UTR-54	0.000107712	0.000729395
G*01:01:02:01	UTR-02	0.147027	0.995624
G*01:01:02:01	UTR-64	0.000107712	0.000729395
G*01:01:02:01	UTR-68	0.000107712	0.000729395
G*01:01:02:01	UTR-10	0.000215424	0.00145879
G*01:01:02:01	UTR-15	0.000107712	0.000729395
G*01:01:02:02	UTR-02	0.00452391	1
G*01:01:02:04	UTR-02	0.00150797	1
G*01:01:03:03	UTR-66	0.000107712	0.00144092
G*01:01:03:03	UTR-07	0.0744291	0.995677
G*01:01:03:03	UTR-31	0.000215424	0.00288184
G*01:01:03:04	UTR-07	0.000215424	1
G*01:01:12	UTR-02	0.00215424	1
G*01:01:14(full_gen)	UTR-02	0.00247738	1
G*01:01:15(full_gen)	UTR-06	0.00387764	1
G*01:01:17	UTR-02	0.00258509	1
G*01:01:19(full_gen)	UTR-02	0.0017234	1
G*01:01:21	UTR-04	0.000107712	1
G*01:01:22:01	UTR-02	0.0128178	1
G*01:01:22:04	UTR-02	0.000430849	1
G*01:03:01:02	UTR-56	0.00290823	0.0510397
G*01:03:01:02	UTR-17	0.00376993	0.0661626
G*01:03:01:02	UTR-48	0.000430849	0.00756144
G*01:03:01:02	UTR-05	0.0498707	0.875236
G*01:04:01:01	UTR-03	0.121069	0.979948
G*01:04:01:01	UTR-02	0.000430849	0.00348736
G*01:04:01:01	UTR-63	0.000107712	0.00087184
G*01:04:01:01	UTR-13	0.00183111	0.0148213
G*01:04:01:01	UTR-65	0.000107712	0.00087184
G*01:04:01:02	UTR-53	0.000215424	0.0227273
G*01:04:01:02	UTR-03	0.00926325	0.977273
G*01:04:01:03	UTR-03	0.000107712	1
G*01:04:04	UTR-23	0.000861698	0.017094
G*01:04:04	UTR-03	0.0495476	0.982906
G*01:04:05(full_gen)	UTR-03	0.0026928	1
G*01:05N	UTR-02	0.024343	1
G*01:06:01:01	UTR-02	0.0483628	1
G*01:06:01:02	UTR-02	0.000861698	1
G*01:08:02	UTR-02	0.000323137	1
G*01:09(full_gen)	UTR-02	0.000107712	1
G*01:11(full_gen)	UTR-03	0.000861698	1
G*01:14(full_gen)	UTR-05	0.000646273	1
G*01:21N(full_gen)	UTR-03	0.000215424	1
G*01:26	UTR-02	0.000215424	1
GEMBIO_HLA-G_G1	UTR-04	0.000107712	1
GEMBIO_HLA-G_G10	UTR-01	0.000107712	1
GEMBIO_HLA-G_G100	UTR-02	0.000107712	1
GEMBIO_HLA-G_G101	UTR-07	0.000107712	1
GEMBIO_HLA-G_G102	UTR-04	0.000107712	1
GEMBIO_HLA-G_G103	UTR-05	0.0017234	1
GEMBIO_HLA-G_G104	UTR-01	0.000107712	1
GEMBIO_HLA-G_G105	UTR-03	0.000107712	1
GEMBIO_HLA-G_G107	UTR-03	0.000107712	1
GEMBIO_HLA-G_G109	UTR-03	0.000107712	1
GEMBIO_HLA-G_G11	UTR-03	0.000107712	1
GEMBIO_HLA-G_G110	UTR-04	0.00344679	1
GEMBIO_HLA-G_G111	UTR-02	0.000215424	1
GEMBIO_HLA-G_G112	UTR-03	0.000107712	1
GEMBIO_HLA-G_G113	UTR-06	0.000107712	1
GEMBIO_HLA-G_G114	UTR-01	0.000215424	1
GEMBIO_HLA-G_G115	UTR-01	0.000107712	1
GEMBIO_HLA-G_G116	UTR-03	0.00107712	1
GEMBIO_HLA-G_G117	UTR-01	0.000107712	1
GEMBIO_HLA-G_G118	UTR-01	0.000107712	1
GEMBIO_HLA-G_G119	UTR-01	0.000107712	1
GEMBIO_HLA-G_G12	UTR-03	0.000107712	1
GEMBIO_HLA-G_G120	UTR-01	0.000107712	1
GEMBIO_HLA-G_G121	UTR-02	0.000323137	1
GEMBIO_HLA-G_G122	UTR-03	0.000107712	1
GEMBIO_HLA-G_G123	UTR-03	0.000107712	1
GEMBIO_HLA-G_G124	UTR-01	0.000107712	1
GEMBIO_HLA-G_G125	UTR-07	0.000107712	1
GEMBIO_HLA-G_G126	UTR-17	0.000107712	1
GEMBIO_HLA-G_G127	UTR-02	0.000323137	1
GEMBIO_HLA-G_G128	UTR-31	0.000107712	0.0454545
GEMBIO_HLA-G_G128	UTR-07	0.00226196	0.954545
GEMBIO_HLA-G_G129	UTR-17	0.000215424	1
GEMBIO_HLA-G_G13	UTR-02	0.000323137	1
GEMBIO_HLA-G_G130	UTR-03	0.000107712	1
GEMBIO_HLA-G_G131	UTR-07	0.000107712	1
GEMBIO_HLA-G_G132	UTR-18	0.000215424	1
GEMBIO_HLA-G_G133	UTR-01	0.000215424	1
GEMBIO_HLA-G_G134	UTR-01	0.000107712	1
GEMBIO_HLA-G_G135	UTR-03	0.000107712	1
GEMBIO_HLA-G_G136	UTR-02	0.000107712	1
GEMBIO_HLA-G_G137	UTR-17	0.000323137	1
GEMBIO_HLA-G_G138	UTR-01	0.000107712	1
GEMBIO_HLA-G_G139	UTR-03	0.000215424	1
GEMBIO_HLA-G_G140	UTR-03	0.000107712	1
GEMBIO_HLA-G_G141	UTR-01	0.000107712	1
GEMBIO_HLA-G_G142	UTR-07	0.000107712	1
GEMBIO_HLA-G_G143	UTR-07	0.000323137	1
GEMBIO_HLA-G_G144	UTR-01	0.00549332	1
GEMBIO_HLA-G_G145	UTR-03	0.000107712	1
GEMBIO_HLA-G_G146	UTR-03	0.000107712	1
GEMBIO_HLA-G_G147	UTR-07	0.000107712	1
GEMBIO_HLA-G_G148	UTR-03	0.000107712	1
GEMBIO_HLA-G_G149	UTR-01	0.000107712	1
GEMBIO_HLA-G_G15	UTR-02	0.000107712	1
GEMBIO_HLA-G_G150	UTR-07	0.000107712	1
GEMBIO_HLA-G_G151	UTR-07	0.000107712	1
GEMBIO_HLA-G_G152	UTR-01	0.000107712	1
GEMBIO_HLA-G_G153	UTR-03	0.00140026	1
GEMBIO_HLA-G_G154	UTR-05	0.000107712	1
GEMBIO_HLA-G_G155	UTR-04	0.000107712	1
GEMBIO_HLA-G_G156	UTR-07	0.000107712	1
GEMBIO_HLA-G_G157	UTR-02	0.000107712	1
GEMBIO_HLA-G_G158	UTR-01	0.000107712	1
GEMBIO_HLA-G_G159	UTR-07	0.000107712	1
GEMBIO_HLA-G_G160	UTR-03	0.000107712	1
GEMBIO_HLA-G_G161	UTR-02	0.000107712	1
GEMBIO_HLA-G_G162	UTR-07	0.000215424	1
GEMBIO_HLA-G_G17	UTR-03	0.000215424	1
GEMBIO_HLA-G_G18	UTR-03	0.000646273	1
GEMBIO_HLA-G_G19	UTR-01	0.000107712	1
GEMBIO_HLA-G_G2	UTR-02	0.000646273	1
GEMBIO_HLA-G_G20	UTR-02	0.000107712	1
GEMBIO_HLA-G_G21	UTR-02	0.000753985	1
GEMBIO_HLA-G_G22	UTR-03	0.000107712	1
GEMBIO_HLA-G_G23	UTR-03	0.000107712	1
GEMBIO_HLA-G_G24	UTR-03	0.000107712	1
GEMBIO_HLA-G_G25	UTR-05	0.000646273	1
GEMBIO_HLA-G_G26	UTR-01	0.000107712	1
GEMBIO_HLA-G_G27	UTR-01	0.000215424	1
GEMBIO_HLA-G_G28	UTR-02	0.000107712	1
GEMBIO_HLA-G_G29	UTR-02	0.000107712	1
GEMBIO_HLA-G_G3	UTR-03	0.000107712	1
GEMBIO_HLA-G_G31	UTR-44	0.00323137	1
GEMBIO_HLA-G_G32	UTR-03	0.000107712	1
GEMBIO_HLA-G_G33	UTR-01	0.000107712	1
GEMBIO_HLA-G_G34	UTR-03	0.000107712	1
GEMBIO_HLA-G_G35	UTR-01	0.000107712	1
GEMBIO_HLA-G_G36	UTR-04	0.000107712	1
GEMBIO_HLA-G_G37	UTR-03	0.000107712	1
GEMBIO_HLA-G_G38	UTR-13	0.000107712	1
GEMBIO_HLA-G_G39	UTR-27	0.000323137	1
GEMBIO_HLA-G_G4	UTR-02	0.000107712	1
GEMBIO_HLA-G_G40	UTR-04	0.000107712	1
GEMBIO_HLA-G_G41	UTR-07	0.000107712	1
GEMBIO_HLA-G_G42	UTR-06	0.000107712	1
GEMBIO_HLA-G_G43	UTR-04	0.000107712	1
GEMBIO_HLA-G_G44	UTR-01	0.000107712	1
GEMBIO_HLA-G_G45	UTR-02	0.000107712	1
GEMBIO_HLA-G_G46	UTR-07	0.000107712	1
GEMBIO_HLA-G_G47	UTR-07	0.000107712	1
GEMBIO_HLA-G_G48	UTR-01	0.000215424	1
GEMBIO_HLA-G_G49	UTR-04	0.000107712	1
GEMBIO_HLA-G_G5	UTR-05	0.000107712	1
GEMBIO_HLA-G_G50	UTR-07	0.000107712	1
GEMBIO_HLA-G_G51	UTR-04	0.000107712	1
GEMBIO_HLA-G_G52	UTR-02	0.000107712	1
GEMBIO_HLA-G_G53	UTR-03	0.000107712	1
GEMBIO_HLA-G_G54	UTR-07	0.000430849	1
GEMBIO_HLA-G_G55	UTR-03	0.000107712	1
GEMBIO_HLA-G_G56	UTR-01	0.000107712	1
GEMBIO_HLA-G_G57	UTR-01	0.000107712	1
GEMBIO_HLA-G_G58	UTR-03	0.000107712	1
GEMBIO_HLA-G_G59	UTR-04	0.000753985	1
GEMBIO_HLA-G_G6	UTR-02	0.000107712	1
GEMBIO_HLA-G_G60	UTR-02	0.000107712	1
GEMBIO_HLA-G_G61	UTR-18	0.000107712	1
GEMBIO_HLA-G_G62	UTR-02	0.000107712	1
GEMBIO_HLA-G_G63	UTR-02	0.000107712	1
GEMBIO_HLA-G_G64	UTR-02	0.000107712	1
GEMBIO_HLA-G_G65	UTR-03	0.000215424	1
GEMBIO_HLA-G_G66	UTR-01	0.000107712	1
GEMBIO_HLA-G_G67	UTR-05	0.000215424	1
GEMBIO_HLA-G_G68	UTR-01	0.000215424	1
GEMBIO_HLA-G_G69	UTR-04	0.000215424	1
GEMBIO_HLA-G_G7	UTR-04	0.000107712	1
GEMBIO_HLA-G_G70	UTR-03	0.000107712	1
GEMBIO_HLA-G_G71	UTR-02	0.000107712	1
GEMBIO_HLA-G_G72	UTR-02	0.000107712	1
GEMBIO_HLA-G_G73	UTR-03	0.000107712	1
GEMBIO_HLA-G_G74	UTR-07	0.000107712	1
GEMBIO_HLA-G_G75	UTR-48	0.000107712	1
GEMBIO_HLA-G_G76	UTR-03	0.00096941	1
GEMBIO_HLA-G_G77	UTR-03	0.000107712	1
GEMBIO_HLA-G_G78	UTR-52	0.000107712	1
GEMBIO_HLA-G_G79	UTR-03	0.000107712	1
GEMBIO_HLA-G_G8	UTR-02	0.000323137	1
GEMBIO_HLA-G_G80	UTR-02	0.000107712	1
GEMBIO_HLA-G_G82	UTR-01	0.000107712	1
GEMBIO_HLA-G_G83	UTR-03	0.000107712	1
GEMBIO_HLA-G_G84	UTR-01	0.000107712	1
GEMBIO_HLA-G_G85	UTR-03	0.000107712	1
GEMBIO_HLA-G_G86	UTR-02	0.000107712	1
GEMBIO_HLA-G_G87	UTR-05	0.000107712	1
GEMBIO_HLA-G_G88	UTR-07	0.000107712	1
GEMBIO_HLA-G_G89	UTR-01	0.000538561	1
GEMBIO_HLA-G_G9	UTR-03	0.000107712	1
GEMBIO_HLA-G_G90	UTR-02	0.00204653	1
GEMBIO_HLA-G_G92	UTR-03	0.000323137	1
GEMBIO_HLA-G_G93	UTR-02	0.000107712	1
GEMBIO_HLA-G_G94	UTR-02	0.000215424	1
GEMBIO_HLA-G_G95	UTR-48	0.000215424	1
GEMBIO_HLA-G_G96	UTR-02	0.000215424	1
GEMBIO_HLA-G_G97	UTR-01	0.000107712	1
GEMBIO_HLA-G_G99	UTR-02	0.000107712	1
